# Supplementary material for: Comprehensive Genomic Characterization of Staphylococcus aureus Isolated from Atopic Dermatitis Patients in Japan: Correlations with Disease Severity, Eruption Type, and Anatomical Site
Source: Microbiol Spectr. 2023 Jul 11;11(4):e05239-22. doi: 10.1128/spectrum.05239-22 (PMC10434064; doi:10.1128/spectrum.05239-22)
Supplement: Supplemental file 1 — Supplemental material. Download spectrum.05239-22-s0001.xls, XLS file, 0.6 MB [file spectrum.05239-22-s0001.xls]

## Sheet: Supplementary Table 1
Supplementary Table 1. Demographics of the healthy subjects.
	Subjects sampled from 4cm2 area	Subjects sampled from 25cm2 area
	(N=36)	(N=67)
Age(years), mean ±SD	38.3±14.4 (range: 26–79)	37.3±10.1(range: 21–63)
Sex (cases)
Male	18 (50.0%)	28 (42%)
Female	18 (50.0%)	39 (58%)

## Sheet: Supplementary Table 2
Supplementary Table 2. Metadata of 261 S. aureus isolated in this study, and public dataset used for comparative analysis.
										symptoms								VFGs*
Strains	BioProject	BioSample	Run accession number	isolate_date	patient_ID	Sex	Age	source	site	Erythema	Induration/papulation	Excoriation	Lichenification	SCORAD	ST	Feature	SCCmecFinder	sea	seb	sec	sed	see	tst1	seg	seh	sei	selj	sek	sel	sem	sen	seo	sep	seq	ser	ses	set	seu	sev	selw	selx	sey	selz	se1	lukF-PV	lukS-PV	eta	etb	etd
SA0001	PRJDB13052	SAMD00467303	DRR374322	2016-07-11	K018	male	31	AD_nonlesional	Volar forearm	NA	NA	NA	NA	16.5	ST188	MSSA	-	-	-	-	-	-	-	-	-	-	-	-	-	-	-	-	-	-	-	-	-	-	-	-	+	-	-	-	-	-	-	-	-
SA0018	PRJDB13052	SAMD00467304	DRR374323	2016-07-11	K018	male	31	AD_active	Back	NA	Induration/papulation	Excoriation	NA	16.5	ST188	MSSA	-	-	-	-	-	-	-	-	-	-	-	-	-	-	-	-	-	-	-	-	-	-	-	-	+	-	-	-	-	-	-	-	-
SA0027	PRJDB13052	SAMD00467305	DRR374324	2016-08-29	K011	male	32	AD_nonlesional	Cubital fossa	NA	NA	NA	NA	11	ST188	MSSA	-	-	-	-	-	-	-	-	-	-	-	-	-	-	-	-	-	-	-	-	-	-	-	-	+	-	-	-	-	-	-	-	-
SA0029	PRJDB13052	SAMD00467306	DRR374325	2016-08-29	K011	male	32	AD_nonlesional	Glabella	NA	NA	NA	NA	11	ST188	MSSA	-	-	-	-	-	-	-	-	-	-	-	-	-	-	-	-	-	-	-	-	-	-	-	-	+	-	-	-	-	-	-	-	-
SA0033	PRJDB13052	SAMD00467307	DRR374326	2016-09-05	K016	male	46	AD_nonlesional	Glabella	NA	NA	NA	NA	34.5	ST5	MSSA	-	-	-	+	-	-	+	+	-	+	-	-	+	+	+	+	-	-	-	-	-	-	-	-	+	-	-	-	-	-	-	-	-
SA0035	PRJDB13052	SAMD00467308	DRR374327	2016-09-05	K016	male	46	AD_active	Back	Erythema	NA	NA	NA	34.5	ST20	MSSA	-	-	+	-	-	-	-	+	-	+	-	-	-	+	+	+	-	-	-	-	-	-	-	-	+	+	-	-	-	-	-	-	-
SA0036	PRJDB13052	SAMD00467309	DRR374328	2016-09-05	K016	male	46	AD_active	Back	Erythema	NA	NA	NA	34.5	ST5	MSSA	-	-	-	+	-	-	+	+	-	+	-	-	+	+	+	+	-	-	-	-	-	-	-	-	+	-	-	-	-	-	-	-	-
SA0041	PRJDB13052	SAMD00467310	DRR374329	2016-08-29	K019	male	29	AD_active	Glabella	Erythema	NA	NA	NA	21.5	ST188	MSSA	-	-	-	-	-	-	-	-	-	-	-	-	-	-	-	-	-	-	-	-	-	-	-	-	+	-	-	-	-	-	-	-	-
SA0045	PRJDB13052	SAMD00467311	DRR374330	2016-08-29	K019	male	29	AD_active	Back	NA	Induration/papulation	NA	NA	21.5	ST97	MSSA	-	-	-	-	-	-	-	-	-	-	-	-	-	-	-	-	-	-	-	-	-	-	-	-	+	-	-	-	-	-	-	-	-
SA0052	PRJDB13052	SAMD00467312	DRR374331	2016-10-17	K024	male	36	AD_active	Back	Erythema	Induration/papulation	Excoriation	NA	10	ST398	MSSA	-	-	-	-	-	-	-	-	-	-	-	-	-	-	-	-	-	-	-	-	-	-	-	-	-	-	-	-	-	-	-	-	-
SA0059	PRJDB13052	SAMD00467313	DRR374332	2016-10-17	K024	male	36	AD_active	Volar forearm	Erythema	Induration/papulation	Excoriation	NA	10	ST398	MSSA	-	-	-	-	-	-	-	-	-	-	-	-	-	-	-	-	-	-	-	-	-	-	-	-	-	-	-	-	-	-	-	-	-
SA0079	PRJDB13052	SAMD00467315	DRR374334	2016-10-22	K025	female	39	AD_nonlesional	Glabella	NA	NA	NA	NA	40	ST8	MRSA	IVj(2B)	-	-	-	-	-	-	-	-	-	-	-	-	-	-	-	+	-	-	-	-	-	-	-	+	-	-	-	-	-	-	-	-
SA0080	PRJDB13052	SAMD00467316	DRR374335	2016-10-22	K025	female	39	AD_nonlesional	Glabella	NA	NA	NA	NA	40	ST188	MSSA	-	-	-	-	-	-	-	-	-	-	-	-	-	-	-	-	-	-	-	-	-	-	-	-	+	-	-	-	-	-	-	-	-
SA0089	PRJDB13052	SAMD00467317	DRR374336	2016-10-22	K025	female	39	AD_active	Cubital fossa	Erythema	NA	NA	Lichenification	40	ST188	MSSA	-	-	-	-	-	-	-	-	-	-	-	-	-	-	-	-	-	-	-	-	-	-	-	-	+	-	-	-	-	-	-	-	-
SA0091	PRJDB13052	SAMD00467318	DRR374337	2016-10-22	K025	female	39	AD_nonlesional	Volar forearm	NA	NA	NA	NA	40	ST188	MSSA	-	-	-	-	-	-	-	-	-	-	-	-	-	-	-	-	-	-	-	-	-	-	-	-	+	-	-	-	-	-	-	-	-
SA0101	PRJDB13052	SAMD00467319	DRR374338	2016-10-22	K025	female	39	AD_active	Back	Erythema	NA	NA	NA	40	ST188	MSSA	-	-	-	-	-	-	-	-	-	-	-	-	-	-	-	-	-	-	-	-	-	-	-	-	+	-	-	-	-	-	-	-	-
SA0113	PRJDB13052	SAMD00467320	DRR374339	2016-10-03	K003	male	42	AD_active	Volar forearm	NA	Induration/papulation	NA	NA	21	ST20	MSSA	-	-	-	-	-	-	-	+	-	+	-	-	-	+	+	+	-	-	-	-	-	-	-	-	+	+	-	-	-	-	-	-	-
SA0115	PRJDB13052	SAMD00467321	DRR374340	2016-10-03	K003	male	42	AD_active	Glabella	Erythema	Induration/papulation	NA	Lichenification	21	ST20	MSSA	-	-	-	-	-	-	-	+	-	+	-	-	-	+	-	+	-	-	-	-	-	-	-	-	+	+	-	-	-	-	-	-	-
SA0117	PRJDB13052	SAMD00467322	DRR374341	2016-10-03	K003	male	42	AD_active	Back	Erythema	NA	NA	NA	21	ST20	MSSA	-	-	-	-	-	-	-	+	-	+	-	-	-	+	+	+	-	-	-	-	-	-	-	-	+	+	-	-	-	-	-	-	-
SA0123	PRJDB13052	SAMD00467323	DRR374342	2016-10-03	K003	male	42	AD_active	Volar forearm	NA	Induration/papulation	NA	NA	21	ST59	MSSA	-	+	-	-	-	-	-	-	-	-	-	-	-	-	-	-	-	-	-	-	-	-	-	-	+	+	-	-	-	-	-	-	-
SA0184	PRJDB13052	SAMD00467324	DRR374343	2016-10-31	K028	male	33	AD_nonlesional	Glabella	NA	NA	NA	NA	15.5	ST1	MRSA	IVa(2B)	+	-	-	-	-	-	-	+	-	-	+	-	-	-	-	-	+	-	-	-	-	-	-	+	-	-	-	-	-	-	-	-
SA0186	PRJDB13052	SAMD00467325	DRR374344	2016-10-28	K027	male	75	AD_active	Glabella	Erythema	Induration/papulation	NA	Lichenification	NA	ST291	MSSA	-	-	-	-	-	-	-	-	-	-	-	-	-	-	-	-	-	-	-	-	-	-	-	-	-	-	-	-	-	-	-	-	+
SA0188	PRJDB13052	SAMD00467326	DRR374345	2016-10-28	K027	male	75	AD_active	Cubital fossa	Erythema	Induration/papulation	Excoriation	Lichenification	NA	ST291	MSSA	-	-	-	-	-	-	-	-	-	-	-	-	-	-	-	-	-	-	-	-	-	-	-	-	-	-	-	-	-	-	-	-	+
SA0192	PRJDB13052	SAMD00467327	DRR374346	2016-10-28	K027	male	75	AD_active	Volar forearm	Erythema	Induration/papulation	Excoriation	Lichenification	NA	ST291	MSSA	-	-	-	-	-	-	-	-	-	-	-	-	-	-	-	-	-	-	-	-	-	-	-	-	-	-	-	-	-	-	-	-	+
SA0194	PRJDB13052	SAMD00467328	DRR374347	2016-10-28	K027	male	75	AD_active	Back	Erythema	Induration/papulation	NA	Lichenification	NA	ST291	MSSA	-	-	-	-	-	-	-	-	-	-	-	-	-	-	-	-	-	-	-	-	-	-	-	-	-	-	-	-	-	-	-	-	+
SA0220	PRJDB13052	SAMD00467329	DRR374348	2016-11-12	K007	male	28	AD_active	Glabella	Erythema	NA	NA	Lichenification	29.5	ST188	MSSA	-	-	-	-	-	-	-	-	-	-	-	-	-	-	-	-	-	-	-	-	-	-	-	-	+	-	-	-	-	-	-	-	-
SA0222	PRJDB13052	SAMD00467330	DRR374349	2016-11-12	K007	male	28	AD_active	Back	Erythema	NA	Excoriation	NA	29.5	ST188	MSSA	-	-	-	-	-	-	-	-	-	-	-	-	-	-	-	-	-	-	-	-	-	-	-	-	+	-	-	-	-	-	-	-	-
SA0225	PRJDB13052	SAMD00467331	DRR374350	2016-11-07	K029	male	24	AD_active	Cubital fossa	Erythema	Induration/papulation	NA	Lichenification	66	ST5	MSSA	-	-	-	-	-	-	-	+	-	+	-	-	-	+	+	+	-	-	-	-	-	-	-	-	+	-	-	-	-	-	-	-	-
SA0235	PRJDB13052	SAMD00467332	DRR374351	2016-11-07	K029	male	24	AD_active	Volar forearm	Erythema	Induration/papulation	NA	Lichenification	66	ST5	MSSA	-	-	-	-	-	-	-	+	-	+	-	-	-	+	+	+	-	-	-	-	-	-	-	-	+	-	-	-	-	-	-	-	-
SA0241	PRJDB13052	SAMD00467333	DRR374352	2016-11-07	K029	male	24	AD_active	Glabella	Erythema	NA	NA	NA	66	ST5	MSSA	-	-	-	-	-	-	-	+	-	+	-	-	-	+	+	+	-	-	-	-	-	-	-	-	+	-	-	-	-	-	-	-	-
SA0246	PRJDB13052	SAMD00467334	DRR374353	2016-11-07	K029	male	24	AD_active	Glabella	Erythema	NA	NA	NA	66	ST188	MSSA	-	-	-	-	-	-	-	-	-	-	-	-	-	-	-	-	-	-	-	-	-	-	-	-	+	-	-	-	-	-	-	-	-
SA0250	PRJDB13052	SAMD00467335	DRR374354	2016-11-07	K029	male	24	AD_active	Back	Erythema	Induration/papulation	NA	NA	66	ST5	MSSA	-	-	-	-	-	-	-	+	-	+	-	-	-	+	+	+	-	-	-	-	-	-	-	-	+	-	-	-	-	-	-	-	-
SA0256	PRJDB13052	SAMD00467336	DRR374355	2016-11-07	K029	male	24	AD_active	Back	Erythema	Induration/papulation	NA	NA	66	ST188	MSSA	-	-	-	-	-	-	-	-	-	-	-	-	-	-	-	-	-	-	-	-	-	-	-	-	+	-	-	-	-	-	-	-	-
SA0311	PRJDB13052	SAMD00467337	DRR374356	2016-11-12	K030	male	40	AD_nonlesional	Cubital fossa	NA	NA	NA	NA	23.5	ST20	MSSA	-	-	-	-	-	-	-	+	-	+	-	-	-	+	+	+	-	-	-	-	-	-	-	-	+	+	-	-	-	-	-	-	-
SA0313	PRJDB13052	SAMD00467338	DRR374357	2016-11-12	K030	male	40	AD_active	Volar forearm	Erythema	Induration/papulation	NA	NA	23.5	ST12	MSSA	-	-	-	-	-	-	-	-	-	-	-	-	-	-	-	-	-	-	-	-	-	-	-	-	+	-	+	-	-	-	-	-	-
SA0314	PRJDB13052	SAMD00467339	DRR374358	2016-11-12	K030	male	40	AD_active	Volar forearm	Erythema	Induration/papulation	NA	NA	23.5	ST20	MSSA	-	-	-	-	-	-	-	+	-	+	-	-	-	+	+	+	-	-	-	-	-	-	-	-	+	+	-	-	-	-	-	-	-
SA0315	PRJDB13052	SAMD00467340	DRR374359	2016-11-12	K030	male	40	AD_nonlesional	Glabella	NA	NA	NA	NA	23.5	ST12	MSSA	-	-	-	-	-	-	-	-	-	-	-	-	-	-	-	-	-	-	-	-	-	-	-	-	+	-	+	-	-	-	-	-	-
SA0316	PRJDB13052	SAMD00467341	DRR374360	2016-11-12	K030	male	40	AD_nonlesional	Glabella	NA	NA	NA	NA	23.5	ST20	MSSA	-	-	-	-	-	-	-	+	-	+	-	-	-	+	+	+	-	-	-	-	-	-	-	-	+	+	-	-	-	-	-	-	-
SA0319	PRJDB13052	SAMD00467342	DRR374361	2016-11-12	K030	male	40	AD_active	Back	NA	Induration/papulation	NA	NA	23.5	ST12	MSSA	-	-	-	-	-	-	-	-	-	-	-	-	-	-	-	-	-	-	-	-	-	-	-	-	+	-	+	-	-	-	-	-	-
SA0320	PRJDB13052	SAMD00467343	DRR374362	2016-11-12	K030	male	40	AD_active	Back	NA	Induration/papulation	NA	NA	23.5	ST20	MSSA	-	-	-	-	-	-	-	+	-	+	-	-	-	+	+	+	-	-	-	-	-	-	-	-	+	+	-	-	-	-	-	-	-
SA0321	PRJDB13052	SAMD00467344	DRR374363	2016-11-12	K031	male	31	AD_nonlesional	Cubital fossa	NA	NA	NA	NA	20	ST15	MSSA	-	-	-	-	-	-	-	-	-	-	-	-	-	-	-	-	-	-	-	-	-	-	-	-	+	-	-	-	-	-	-	-	-
SA0323	PRJDB13052	SAMD00467345	DRR374364	2016-11-12	K031	male	31	AD_nonlesional	Volar forearm	NA	NA	NA	NA	20	ST15	MSSA	-	-	-	-	-	-	-	-	-	-	-	-	-	-	-	-	-	-	-	-	-	-	-	-	+	-	-	-	-	-	-	-	-
SA0325	PRJDB13052	SAMD00467346	DRR374365	2016-11-12	K031	male	31	AD_active	Back	Erythema	NA	NA	NA	20	ST15	MSSA	-	-	-	-	-	-	-	-	-	-	-	-	-	-	-	-	-	-	-	-	-	-	-	-	+	-	-	-	-	-	-	-	-
SA0329	PRJDB13052	SAMD00467347	DRR374366	2016-11-14	K033	male	39	AD_active	Cubital fossa	Erythema	NA	NA	NA	26	ST97	MSSA	-	-	-	-	-	-	-	-	-	-	-	-	-	-	-	-	-	-	-	-	-	-	-	-	+	-	-	-	-	-	-	-	-
SA0330	PRJDB13052	SAMD00467348	DRR374367	2016-11-14	K033	male	39	AD_active	Volar forearm	Erythema	Induration/papulation	NA	NA	26	ST97	MSSA	-	-	-	-	-	-	-	-	-	-	-	-	-	-	-	-	-	-	-	-	-	-	-	-	+	-	-	-	-	-	-	-	-
SA0332	PRJDB13052	SAMD00467349	DRR374368	2016-11-14	K033	male	39	AD_active	Glabella	Erythema	NA	NA	NA	26	ST97	MSSA	-	-	-	-	-	-	-	-	-	-	-	-	-	-	-	-	-	-	-	-	-	-	-	-	+	-	-	-	-	-	-	-	-
SA0334	PRJDB13052	SAMD00467350	DRR374369	2016-11-14	K033	male	39	AD_active	Back	Erythema	NA	NA	NA	26	ST97	MSSA	-	-	-	-	-	-	-	-	-	-	-	-	-	-	-	-	-	-	-	-	-	-	-	-	+	-	-	-	-	-	-	-	-
SA0390	PRJDB13052	SAMD00467351	DRR374370	2016-11-28	K036	female	45	AD_active	Glabella	Erythema	NA	NA	Lichenification	15.5	ST97	MSSA	-	-	-	-	-	-	-	-	-	-	-	-	-	-	-	-	-	-	-	-	-	-	-	-	+	-	-	-	-	-	-	-	-
SA0391	PRJDB13052	SAMD00467352	DRR374371	2016-11-28	K037	male	53	AD_active	Glabella	Erythema	NA	NA	NA	66	ST188	MSSA	-	-	-	-	-	-	-	-	-	-	-	-	-	-	-	-	-	-	-	-	-	-	-	-	+	-	-	-	-	-	-	-	-
SA0393	PRJDB13052	SAMD00467353	DRR374372	2016-11-28	K037	male	53	AD_nonlesional	Cubital fossa	NA	NA	NA	NA	66	ST188	MSSA	-	-	-	-	-	-	-	-	-	-	-	-	-	-	-	-	-	-	-	-	-	-	-	-	+	-	-	-	-	-	-	-	-
SA0395	PRJDB13052	SAMD00467354	DRR374373	2016-11-28	K037	male	53	AD_active	Volar forearm	Erythema	Induration/papulation	NA	NA	66	ST188	MSSA	-	-	-	-	-	-	-	-	-	-	-	-	-	-	-	-	-	-	-	-	-	-	-	-	+	-	-	-	-	-	-	-	-
SA0397	PRJDB13052	SAMD00467355	DRR374374	2016-11-28	K037	male	53	AD_nonlesional	Back	NA	NA	NA	NA	66	ST188	MSSA	-	-	-	-	-	-	-	-	-	-	-	-	-	-	-	-	-	-	-	-	-	-	-	-	+	-	-	-	-	-	-	-	-
SA0470	PRJDB13052	SAMD00467356	DRR374375	2016-12-10	K040	male	47	AD_nonlesional	Cubital fossa	NA	NA	NA	NA	31.5	ST188	MSSA	-	-	-	-	-	-	-	-	-	-	-	-	-	-	-	-	-	-	-	-	-	-	-	-	+	-	-	-	-	-	-	-	-
SA0471	PRJDB13052	SAMD00467357	DRR374376	2016-12-10	K040	male	47	AD_active	Glabella	Erythema	NA	NA	NA	31.5	ST188	MSSA	-	-	-	-	-	-	-	-	-	-	-	-	-	-	-	-	-	-	-	-	-	-	-	-	+	-	-	-	-	-	-	-	-
SA0473	PRJDB13052	SAMD00467358	DRR374377	2016-12-10	K040	male	47	AD_active	Back	Erythema	NA	NA	NA	31.5	ST188	MSSA	-	-	-	-	-	-	-	-	-	-	-	-	-	-	-	-	-	-	-	-	-	-	-	-	+	-	-	-	-	-	-	-	-
SA0475	PRJDB13052	SAMD00467359	DRR374378	2016-12-10	K042	female	36	AD_active	Cubital fossa	Erythema	NA	NA	NA	51.5	ST188	MSSA	-	-	-	-	-	-	-	-	-	-	-	-	-	-	-	-	-	-	-	-	-	-	-	-	+	-	-	-	-	-	-	-	-
SA0477	PRJDB13052	SAMD00467360	DRR374379	2016-12-10	K042	female	36	AD_nonlesional	Volar forearm	NA	NA	NA	NA	51.5	ST188	MSSA	-	-	-	-	-	-	-	-	-	-	-	-	-	-	-	-	-	-	-	-	-	-	-	-	+	-	-	-	-	-	-	-	-
SA0479	PRJDB13052	SAMD00467361	DRR374380	2016-12-10	K042	female	36	AD_nonlesional	Glabella	NA	NA	NA	NA	51.5	ST398	MSSA	-	-	-	-	-	-	-	-	-	-	-	-	-	-	-	-	-	-	-	-	-	-	-	-	-	-	-	-	-	-	-	-	-
SA0481	PRJDB13052	SAMD00467362	DRR374381	2016-12-10	K042	female	36	AD_active	Back	Erythema	Induration/papulation	NA	NA	51.5	ST188	MSSA	-	-	-	-	-	-	-	-	-	-	-	-	-	-	-	-	-	-	-	-	-	-	-	-	+	-	-	-	-	-	-	-	-
SA0483	PRJDB13052	SAMD00467363	DRR374382	2016-12-10	K043	male	23	AD_nonlesional	Volar forearm	NA	NA	NA	NA	25.5	ST8	MSSA	-	-	-	-	-	-	+	-	-	-	-	-	+	-	-	-	-	-	-	-	-	-	-	-	+	-	-	+	-	-	-	-	-
SA0485	PRJDB13052	SAMD00467364	DRR374383	2016-12-10	K043	male	23	AD_active	Glabella	Erythema	NA	NA	NA	25.5	ST8	MSSA	-	-	-	+	-	-	+	-	-	-	-	-	+	-	-	-	-	-	-	-	-	-	-	-	+	-	-	+	-	-	-	-	-
SA0487	PRJDB13052	SAMD00467365	DRR374384	2016-12-10	K043	male	23	AD_active	Back	NA	Induration/papulation	NA	NA	25.5	ST8	MSSA	-	-	-	+	-	-	+	-	-	-	-	-	+	-	-	-	-	-	-	-	-	-	-	-	+	-	-	+	-	-	-	-	-
SA0531	PRJDB13052	SAMD00467366	DRR374385	2016-12-24	K035	male	46	AD_active	Cubital fossa	Erythema	NA	NA	NA	20	ST12	MSSA	-	-	-	-	-	-	-	-	-	-	-	-	-	-	-	-	+	-	-	-	-	-	-	-	+	-	+	-	-	-	-	-	-
SA0533	PRJDB13052	SAMD00467367	DRR374386	2016-12-24	K035	male	46	AD_nonlesional	Glabella	NA	NA	NA	NA	20	ST12	MSSA	-	-	-	-	-	-	-	-	-	-	-	-	-	-	-	-	+	-	-	-	-	-	-	-	+	-	+	-	-	-	-	-	-
SA0535	PRJDB13052	SAMD00467368	DRR374387	2016-12-24	K035	male	46	AD_active	Back	Erythema	Induration/papulation	NA	NA	20	ST12	MSSA	-	-	-	-	-	-	-	-	-	-	-	-	-	-	-	-	+	-	-	-	-	-	-	-	+	-	+	-	-	-	-	-	-
SA0543	PRJDB13052	SAMD00467369	DRR374388	2017-01-28	K001	male	45	AD_active	Back	Erythema	Induration/papulation	NA	NA	24.5	ST8	MSSA	-	+	-	-	+	-	-	-	-	-	+	-	-	-	-	-	-	-	+	-	-	-	-	-	+	-	-	-	-	-	-	-	-
SA0544	PRJDB13052	SAMD00467370	DRR374389	2017-01-28	K001	male	45	AD_active	Back	Erythema	Induration/papulation	NA	NA	24.5	ST12	MSSA	-	-	+	-	-	-	-	-	-	-	-	-	-	-	-	-	+	-	-	-	-	-	-	-	+	-	+	-	-	-	-	-	-
SA0549	PRJDB13052	SAMD00467371	DRR374390	2017-01-16	K008	female	26	AD_active	Volar forearm	NA	Induration/papulation	NA	NA	35	ST12	MSSA	-	-	-	-	-	-	-	-	-	-	-	-	-	-	-	-	-	-	-	-	-	-	-	-	+	-	+	-	-	-	-	-	-
SA0551	PRJDB13052	SAMD00467372	DRR374391	2017-01-16	K008	female	26	AD_active	Back	NA	Induration/papulation	NA	NA	35	ST188	MSSA	-	-	-	-	-	-	-	-	-	-	-	-	-	-	-	-	-	-	-	-	-	-	-	-	+	-	-	-	-	-	-	-	-
SA0587	PRJDB13052	SAMD00467373	DRR374392	2017-01-16	K046	male	16	AD_nonlesional	Volar forearm	NA	NA	NA	NA	19.5	ST5	MSSA	-	-	-	-	-	-	-	+	-	+	-	-	-	+	+	+	-	-	-	-	-	-	-	-	+	-	-	-	-	-	-	-	-
SA0589	PRJDB13052	SAMD00467374	DRR374393	2017-01-16	K046	male	16	AD_active	Glabella	Erythema	NA	NA	NA	19.5	ST8	MSSA	-	+	-	-	-	-	-	-	-	-	-	-	-	-	-	-	-	-	-	-	-	-	-	-	+	-	-	-	-	-	-	-	-
SA0591	PRJDB13052	SAMD00467375	DRR374394	2017-01-16	K046	male	16	AD_active	Back	Erythema	NA	NA	NA	19.5	ST8	MSSA	-	+	-	-	-	-	-	-	-	-	-	-	-	-	-	-	-	-	-	-	-	-	-	-	+	-	-	-	-	-	-	-	-
SA0593	PRJDB13052	SAMD00467376	DRR374395	2017-01-28	K010	male	30	AD_nonlesional	Cubital fossa	NA	NA	NA	NA	37	ST8	MRSA	IVj(2B)	-	-	-	-	-	-	-	-	-	-	-	-	-	-	-	+	-	-	-	-	-	-	-	+	-	-	-	-	-	-	-	-
SA0594	PRJDB13052	SAMD00467377	DRR374396	2017-01-28	K010	male	30	AD_active	Volar forearm	Erythema	Induration/papulation	NA	NA	37	ST8	MRSA	IVj(2B)	-	-	-	-	-	-	-	-	-	-	-	-	-	-	-	+	-	-	-	-	-	-	-	+	-	-	-	-	-	-	-	-
SA0596	PRJDB13052	SAMD00467378	DRR374397	2017-01-28	K010	male	30	AD_active	Glabella	Erythema	Induration/papulation	NA	NA	37	ST8	MRSA	IVj(2B)	-	-	-	-	-	-	-	-	-	-	-	-	-	-	-	+	-	-	-	-	-	-	-	+	-	-	-	-	-	-	-	-
SA0598	PRJDB13052	SAMD00467379	DRR374398	2017-01-28	K010	male	30	AD_active	Back	Erythema	Induration/papulation	NA	NA	37	ST8	MRSA	IVj(2B)	-	-	-	-	-	-	-	-	-	-	-	-	-	-	-	+	-	-	-	-	-	-	-	+	-	-	-	-	-	-	-	-
SA0625	PRJDB13052	SAMD00467380	DRR374399	2017-01-30	K002	male	35	AD_nonlesional	Volar forearm	NA	NA	NA	NA	15.5	ST20	MSSA	-	-	-	-	-	-	-	+	-	+	-	-	-	+	+	+	-	-	-	-	-	-	-	-	+	+	-	-	-	-	-	-	-
SA0631	PRJDB13052	SAMD00467381	DRR374400	2017-01-30	K004	male	40	AD_active	Glabella	Erythema	Induration/papulation	NA	NA	29	ST8	MSSA	-	-	-	-	-	-	-	-	-	-	-	-	-	-	-	-	+	-	-	-	-	-	-	-	+	-	-	-	-	-	-	-	-
SA0637	PRJDB13052	SAMD00467382	DRR374401	2017-02-03	K049	female	33	AD_active	Glabella	Erythema	NA	NA	NA	57	ST6	MSSA	-	+	-	-	-	-	-	-	-	-	-	-	-	-	-	-	-	-	-	-	-	-	-	-	+	-	-	-	-	-	-	-	-
SA0639	PRJDB13052	SAMD00467383	DRR374402	2017-02-03	K049	female	33	AD_nonlesional	Volar forearm	NA	NA	NA	NA	57	ST6	MSSA	-	+	-	-	-	-	-	-	-	-	-	-	-	-	-	-	-	-	-	-	-	-	-	-	+	-	-	-	-	-	-	-	-
SA0711	PRJDB13052	SAMD00467384	DRR374403	2017-02-25	K052	male	40	AD_active	Glabella	Erythema	NA	NA	NA	38.5	ST188	MSSA	-	-	-	-	-	-	-	-	-	-	-	-	-	-	-	-	-	-	-	-	-	-	-	-	+	-	-	-	-	-	-	-	-
SA0781	PRJDB13052	SAMD00467385	DRR374404	2017-03-11	K055	female	33	AD_active	Volar forearm	Erythema	Induration/papulation	NA	NA	22	ST8	MRSA	IV(2B)	-	-	-	-	-	-	-	-	-	-	-	-	-	-	-	-	-	-	-	-	-	-	-	+	-	-	-	-	-	-	-	-
SA0783	PRJDB13052	SAMD00467386	DRR374405	2017-03-11	K055	female	33	AD_active	Glabella	Erythema	Induration/papulation	NA	NA	22	ST8	MRSA	IV(2B)	-	-	-	-	-	-	-	-	-	-	-	-	-	-	-	-	-	-	-	-	-	-	-	+	-	-	-	-	-	-	-	-
SA0785	PRJDB13052	SAMD00467387	DRR374406	2017-03-11	K056	male	36	AD_nonlesional	Cubital fossa	NA	NA	NA	NA	19	ST188	MSSA	-	-	-	-	-	-	-	-	-	-	-	-	-	-	-	-	-	-	-	-	-	-	-	-	+	-	-	-	-	-	-	-	-
SA0787	PRJDB13052	SAMD00467388	DRR374407	2017-03-11	K056	male	36	AD_active	Volar forearm	NA	Induration/papulation	NA	NA	19	ST188	MSSA	-	-	-	-	-	-	-	-	-	-	-	-	-	-	-	-	-	-	-	-	-	-	-	-	+	-	-	-	-	-	-	-	-
SA0791	PRJDB13052	SAMD00467389	DRR374408	2017-03-11	K056	male	36	AD_active	Back	NA	Induration/papulation	NA	NA	19	ST188	MSSA	-	-	-	-	-	-	-	-	-	-	-	-	-	-	-	-	-	-	-	-	-	-	-	-	+	-	-	-	-	-	-	-	-
SA0824	PRJDB13052	SAMD00467390	DRR374409	2017-03-11	K057	male	35	AD_active	Cubital fossa	NA	Induration/papulation	NA	NA	39.5	ST188	MSSA	-	-	-	-	-	-	-	-	-	-	-	-	-	-	-	-	-	-	-	-	-	-	-	-	+	-	-	-	-	-	-	-	-
SA0826	PRJDB13052	SAMD00467391	DRR374410	2017-03-25	K057	male	35	AD_active	Glabella	Erythema	NA	NA	Lichenification	39.5	ST15	MSSA	-	-	-	-	-	-	-	-	-	-	-	-	-	-	-	-	-	-	-	-	-	-	-	-	+	-	-	-	-	-	-	-	-
SA0827	PRJDB13052	SAMD00467392	DRR374411	2017-03-25	K057	male	35	AD_active	Glabella	Erythema	NA	NA	Lichenification	39.5	ST188	MSSA	-	-	-	-	-	-	-	-	-	-	-	-	-	-	-	-	-	-	-	-	-	-	-	-	+	-	-	-	-	-	-	-	-
SA0828	PRJDB13052	SAMD00467393	DRR374412	2017-03-25	K057	male	35	AD_active	Back	Erythema	NA	NA	Lichenification	39.5	ST15	MSSA	-	-	-	-	-	-	-	-	-	-	-	-	-	-	-	-	-	-	-	-	-	-	-	-	+	-	-	-	-	-	-	-	-
SA0830	PRJDB13052	SAMD00467394	DRR374413	2017-03-25	K058	male	34	AD_nonlesional	Cubital fossa	NA	NA	NA	NA	50.5	ST15	MSSA	-	-	-	-	-	-	-	-	-	-	-	-	-	-	-	-	-	-	-	-	-	-	-	-	+	-	-	-	-	-	-	-	-
SA0833	PRJDB13052	SAMD00467395	DRR374414	2017-03-25	K058	male	34	AD_active	Glabella	Erythema	NA	NA	Lichenification	50.5	ST188	MSSA	-	-	-	-	-	-	-	-	-	-	-	-	-	-	-	-	-	-	-	-	-	-	-	-	+	-	-	-	-	-	-	-	-
SA0835	PRJDB13052	SAMD00467396	DRR374415	2017-03-25	K058	male	34	AD_active	Back	Erythema	Induration/papulation	NA	NA	50.5	ST188	MSSA	-	-	-	-	-	-	-	-	-	-	-	-	-	-	-	-	-	-	-	-	-	-	-	-	+	-	-	-	-	-	-	-	-
SA0837	PRJDB13052	SAMD00467397	DRR374416	2017-03-25	K059	male	38	AD_active	Glabella	Erythema	NA	NA	NA	29	ST8	MSSA	-	+	-	-	+	-	-	-	-	-	+	-	-	-	-	-	-	-	+	-	-	-	-	-	+	-	-	-	-	-	-	-	-
SA0839	PRJDB13052	SAMD00467398	DRR374417	2017-03-25	K060	male	47	AD_active	Glabella	Erythema	NA	NA	Lichenification	24	ST188	MSSA	-	-	-	-	-	-	-	-	-	-	-	-	-	-	-	-	-	-	-	-	-	-	-	-	+	-	-	-	-	-	-	-	-
SA0841	PRJDB13052	SAMD00467399	DRR374418	2017-03-25	K060	male	47	AD_nonlesional	Back	NA	NA	NA	NA	24	ST188	MSSA	-	-	-	-	-	-	-	-	-	-	-	-	-	-	-	-	-	-	-	-	-	-	-	-	+	-	-	-	-	-	-	-	-
SA0906	PRJDB13052	SAMD00467400	DRR374419	2017-04-08	K064	male	28	AD_active	Glabella	Erythema	NA	NA	NA	19	ST97	MSSA	-	-	-	-	-	-	-	-	-	-	-	-	-	-	-	-	-	-	-	-	-	-	-	-	+	-	-	-	-	-	-	-	-
SA0908	PRJDB13052	SAMD00467401	DRR374420	2017-04-08	K064	male	28	AD_active	Back	Erythema	Induration/papulation	NA	NA	19	ST97	MSSA	-	-	-	-	-	-	-	-	-	-	-	-	-	-	-	-	-	-	-	-	-	-	-	-	+	-	-	-	-	-	-	-	-
SA0958	PRJDB13052	SAMD00467402	DRR374421	2017-04-20	K067	female	42	AD_active	Volar forearm	Erythema	NA	Excoriation	Lichenification	NA	ST188	MSSA	-	-	-	-	-	-	-	-	-	-	-	-	-	-	-	-	-	-	-	-	-	-	-	-	+	-	-	-	-	-	-	-	-
SA0959	PRJDB13052	SAMD00467403	DRR374422	2017-04-20	K067	female	42	AD_active	Glabella	Erythema	NA	NA	Lichenification	NA	ST188	MSSA	-	-	-	-	-	-	-	-	-	-	-	-	-	-	-	-	-	-	-	-	-	-	-	-	+	-	-	-	-	-	-	-	-
SA0961	PRJDB13052	SAMD00467404	DRR374423	2017-04-20	K067	female	42	AD_active	Back	Erythema	Induration/papulation	NA	Lichenification	NA	ST188	MSSA	-	-	-	-	-	-	-	-	-	-	-	-	-	-	-	-	-	-	-	-	-	-	-	-	+	-	-	-	-	-	-	-	-
SA1007	PRJDB13052	SAMD00467405	DRR374424	2017-05-13	K070	male	40	AD_active	Glabella	Erythema	NA	NA	NA	34	ST8	MSSA	-	-	-	-	-	-	-	-	-	-	-	-	-	-	-	-	-	-	-	-	-	-	-	-	+	-	-	-	-	-	-	-	-
SA1015	PRJDB13052	SAMD00467406	DRR374425	2017-05-15	K072	male	19	AD_active	Glabella	Erythema	NA	NA	NA	19.5	ST12	MSSA	-	-	+	-	-	-	-	-	-	-	-	-	-	-	-	-	+	-	-	-	-	-	-	-	+	-	+	-	-	-	-	-	-
SA1021	PRJDB13052	SAMD00467407	DRR374426	2017-05-15	K074	female	44	AD_active	Cubital fossa	Erythema	NA	NA	NA	32.5	ST121	MSSA	-	-	-	-	-	-	-	+	-	+	-	-	-	+	+	+	-	-	-	-	-	+	-	-	+	+	+	+	-	-	-	-	-
SA1022	PRJDB13052	SAMD00467408	DRR374427	2017-05-15	K074	female	44	AD_active	Volar forearm	NA	Induration/papulation	NA	NA	32.5	ST121	MSSA	-	-	-	-	-	-	-	+	-	+	-	-	-	+	+	+	-	-	-	-	-	+	-	-	+	+	+	+	-	-	-	-	-
SA1024	PRJDB13052	SAMD00467409	DRR374428	2017-05-15	K074	female	44	AD_active	Back	Erythema	Induration/papulation	NA	NA	32.5	ST121	MSSA	-	-	-	-	-	-	-	+	-	+	-	-	-	+	+	+	-	-	-	-	-	+	-	-	+	+	+	+	-	-	-	-	-
SA1041	PRJDB13052	SAMD00467410	DRR374429	2017-05-15	K071	male	42	AD_active	Cubital fossa	Erythema	Induration/papulation	Excoriation	Lichenification	56	ST8	MSSA	-	+	-	-	-	-	-	-	-	-	-	-	-	-	-	-	-	-	-	-	-	-	-	-	+	-	-	-	-	-	-	-	-
SA1053	PRJDB13052	SAMD00467411	DRR374430	2017-05-27	K009	male	36	AD_nonlesional	Cubital fossa	NA	NA	NA	NA	22	ST8	MRSA	IV(2B)	-	-	-	-	-	-	-	-	-	-	-	-	-	-	-	-	-	-	-	-	-	-	-	+	-	-	-	-	-	-	-	-
SA1114	PRJDB13052	SAMD00467412	DRR374431	2017-05-27	K076	female	46	AD_active	Glabella	Erythema	NA	NA	NA	34	ST1	MSSA	-	+	-	-	-	-	-	-	+	-	-	+	-	-	-	-	-	+	-	-	-	-	-	-	+	-	-	-	-	-	-	-	-
SA1184	PRJDB13052	SAMD00467413	DRR374432	2017-06-10	K078	male	37	AD_active	Glabella	Erythema	NA	NA	NA	38	ST188	MSSA	-	-	-	-	-	-	-	-	-	-	-	-	-	-	-	-	-	-	-	-	-	-	-	-	+	-	-	-	-	-	-	-	-
SA1222	PRJDB13052	SAMD00467414	DRR374433	2017-06-19	K079	male	38	AD_active	Cubital fossa	Erythema	NA	NA	Lichenification	38	ST188	MSSA	-	-	-	-	-	-	-	-	-	-	-	-	-	-	-	-	-	-	-	-	-	-	-	-	+	-	-	-	-	-	-	-	-
SA1224	PRJDB13052	SAMD00467415	DRR374434	2017-06-19	K079	male	38	AD_active	Glabella	Erythema	NA	NA	NA	38	ST188	MSSA	-	-	-	-	-	-	-	-	-	-	-	-	-	-	-	-	-	-	-	-	-	-	-	-	+	-	-	-	-	-	-	-	-
SA1226	PRJDB13052	SAMD00467416	DRR374435	2017-06-19	K079	male	38	AD_active	Back	Erythema	Induration/papulation	NA	NA	38	ST188	MSSA	-	-	-	-	-	-	-	-	-	-	-	-	-	-	-	-	-	-	-	-	-	-	-	-	+	-	-	-	-	-	-	-	-
SA1277	PRJDB13052	SAMD00467418	DRR374437	2017-07-03	K082	male	36	AD_active	Glabella	NA	Induration/papulation	NA	NA	31	ST2560	MSSA	-	+	-	-	-	-	-	-	-	-	-	-	-	-	-	-	-	-	-	-	-	-	-	-	+	-	-	-	-	-	-	-	-
SA1281	PRJDB13052	SAMD00467419	DRR374438	2017-07-08	K085	female	26	healthy	Cubital fossa	NA	NA	NA	NA	NA	ST15	MSSA	-	-	-	-	-	-	-	-	-	-	-	-	-	-	-	-	-	-	-	-	-	-	-	-	+	-	-	-	-	-	-	-	-
SA1283	PRJDB13052	SAMD00467420	DRR374439	2017-07-08	K085	female	26	healthy	Glabella	NA	NA	NA	NA	NA	ST15	MSSA	-	-	-	-	-	-	-	-	-	-	-	-	-	-	-	-	-	-	-	-	-	-	-	-	+	-	-	-	-	-	-	-	-
SA1285	PRJDB13052	SAMD00467421	DRR374440	2017-07-08	K085	female	26	healthy	Back	NA	NA	NA	NA	NA	ST15	MSSA	-	-	-	-	-	-	-	-	-	-	-	-	-	-	-	-	-	-	-	-	-	-	-	-	+	-	-	-	-	-	-	-	-
SA1289	PRJDB13052	SAMD00467422	DRR374441	2017-07-08	K086	male	36	AD_active	Glabella	Erythema	NA	NA	NA	49	ST188	MSSA	-	-	-	-	-	-	-	-	-	-	-	-	-	-	-	-	-	-	-	-	-	-	-	-	+	-	-	-	-	-	-	-	-
SA1291	PRJDB13052	SAMD00467423	DRR374442	2017-07-08	K086	male	36	AD_active	Back	Erythema	NA	NA	NA	49	ST188	MSSA	-	-	-	-	-	-	-	-	-	-	-	-	-	-	-	-	-	-	-	-	-	-	-	-	+	-	-	-	-	-	-	-	-
SA1293	PRJDB13052	SAMD00467424	DRR374443	2017-07-08	K086	male	36	AD_active	Cubital fossa	NA	Induration/papulation	NA	NA	49	ST188	MSSA	-	-	-	-	-	-	-	-	-	-	-	-	-	-	-	-	-	-	-	-	-	-	-	-	+	-	-	-	-	-	-	-	-
SA1295	PRJDB13052	SAMD00467425	DRR374444	2017-07-08	K087	male	20	AD_nonlesional	Glabella	NA	NA	NA	NA	27.6	ST188	MSSA	-	-	-	-	-	-	-	-	-	-	-	-	-	-	-	-	-	-	-	-	-	-	-	-	+	-	-	-	-	-	-	-	-
SA1307	PRJDB13052	SAMD00467426	DRR374445	2017-07-08	K085	female	26	healthy	Volar forearm	NA	NA	NA	NA	NA	ST15	MSSA	-	-	-	-	-	-	-	-	-	-	-	-	-	-	-	-	-	-	-	-	-	-	-	-	+	-	-	-	-	-	-	-	-
SA1387	PRJDB13052	SAMD00467428	DRR374447	2017-07-22	K092	male	28	AD_active	Volar forearm	NA	Induration/papulation	NA	NA	36.5	ST188	MSSA	-	-	-	-	-	-	-	-	-	-	-	-	-	-	-	-	-	-	-	-	-	-	-	-	+	-	-	-	-	-	-	-	-
SA1389	PRJDB13052	SAMD00467429	DRR374448	2017-07-22	K092	male	28	AD_active	Glabella	Erythema	NA	NA	NA	36.5	ST188	MSSA	-	-	-	-	-	-	-	-	-	-	-	-	-	-	-	-	-	-	-	-	-	-	-	-	+	-	-	-	-	-	-	-	-
SA1399	PRJDB13052	SAMD00467430	DRR374449	2017-07-22	K092	male	28	AD_active	Back	Erythema	NA	NA	NA	36.5	ST188	MSSA	-	-	-	-	-	-	-	-	-	-	-	-	-	-	-	-	-	-	-	-	-	-	-	-	+	-	-	-	-	-	-	-	-
SA1491	PRJDB13052	SAMD00467431	DRR374450	2017-07-24	K097	male	55	AD_active	Glabella	Erythema	NA	NA	NA	51.5	ST12	MSSA	-	-	-	-	-	-	-	-	-	-	-	-	-	-	-	-	+	-	-	-	-	-	-	-	+	-	+	-	-	-	-	-	-
SA1595	PRJDB13052	SAMD00467435	DRR374454	2017-07-31	K105	male	25	healthy	Cubital fossa	NA	NA	NA	NA	NA	ST6	MSSA	-	+	-	-	-	-	-	-	-	-	-	-	-	-	-	-	-	-	-	-	-	-	-	-	+	-	-	-	-	-	-	-	-
SA1605	PRJDB13052	SAMD00467436	DRR374455	2017-07-31	K105	male	25	healthy	Back	NA	NA	NA	NA	NA	ST20	MSSA	-	-	-	-	-	-	-	+	-	+	-	-	-	+	+	+	-	-	-	-	-	-	-	-	+	+	-	-	-	-	-	-	-
SA1726	PRJDB13052	SAMD00467437	DRR374456	2017-08-14	K108	male	21	healthy	Volar forearm	NA	NA	NA	NA	NA	ST20	MSSA	-	-	-	-	-	-	-	+	-	+	-	-	-	+	+	+	-	-	-	-	-	-	-	-	+	+	-	-	-	-	-	-	-
SA1736	PRJDB13052	SAMD00467438	DRR374457	2017-08-14	K108	male	21	healthy	Back	NA	NA	NA	NA	NA	ST5	MSSA	-	-	-	-	-	-	-	+	-	+	-	-	-	+	+	+	-	-	-	-	-	-	-	-	+	-	-	-	-	-	-	-	-
SA1746	PRJDB13052	SAMD00467439	DRR374458	2017-08-14	K109	male	21	healthy	Cubital fossa	NA	NA	NA	NA	NA	ST30	MSSA	-	-	-	-	-	-	+	+	-	+	-	-	-	+	+	+	-	-	-	-	-	+	-	+	-	-	-	-	-	-	-	-	-
SA1781	PRJDB13052	SAMD00467440	DRR374459	2017-08-22	K111	female	48	healthy	Back	NA	NA	NA	NA	NA	ST6	MSSA	-	+	-	-	-	-	-	-	-	-	-	-	-	-	-	-	-	-	-	-	-	-	-	-	+	-	-	-	-	-	-	-	-
SA1791	PRJDB13052	SAMD00467441	DRR374460	2017-08-22	K112	female	43	healthy	Back	NA	NA	NA	NA	NA	ST5	MSSA	-	-	-	-	-	-	-	+	-	+	-	-	-	+	+	+	-	-	-	-	-	-	-	-	+	-	-	-	-	-	-	-	-
SA1792	PRJDB13052	SAMD00467442	DRR374461	2017-08-26	K119	male	23	AD_active	Cubital fossa	NA	NA	Excoriation	NA	12.3	ST97	MSSA	-	-	-	-	-	-	-	-	-	-	-	-	-	-	-	-	-	-	-	-	-	-	-	-	+	-	-	-	-	-	-	-	-
SA1812	PRJDB13052	SAMD00467443	DRR374462	2017-08-29	K124	female	47	healthy	Back	NA	NA	NA	NA	NA	ST30	MSSA	-	-	-	-	-	-	+	+	-	+	-	-	-	+	+	+	-	-	-	-	-	+	-	+	-	-	-	-	-	-	-	-	-
SA1932	PRJDB13052	SAMD00467444	DRR374463	2017-09-04	K128	male	23	AD_active	Cubital fossa	Erythema	NA	NA	NA	56	ST188	MSSA	-	-	-	-	-	-	-	-	-	-	-	-	-	-	-	-	-	-	-	-	-	-	-	-	+	-	-	-	-	-	-	-	-
SA1934	PRJDB13052	SAMD00467445	DRR374464	2017-09-04	K128	male	23	AD_active	Volar forearm	Erythema	Induration/papulation	NA	NA	56	ST188	MSSA	-	-	-	-	-	-	-	-	-	-	-	-	-	-	-	-	-	-	-	-	-	-	-	-	+	-	-	-	-	-	-	-	-
SA1936	PRJDB13052	SAMD00467446	DRR374465	2017-09-04	K128	male	23	AD_active	Glabella	Erythema	NA	NA	NA	56	ST188	MSSA	-	-	-	-	-	-	-	-	-	-	-	-	-	-	-	-	-	-	-	-	-	-	-	-	+	-	-	-	-	-	-	-	-
SA1938	PRJDB13052	SAMD00467447	DRR374466	2017-09-04	K128	male	23	AD_active	Back	Erythema	Induration/papulation	Excoriation	NA	56	ST188	MSSA	-	-	-	-	-	-	-	-	-	-	-	-	-	-	-	-	-	-	-	-	-	-	-	-	+	-	-	-	-	-	-	-	-
SA1948	PRJDB13052	SAMD00467448	DRR374467	2017-09-05	K129	female	48	healthy	Volar forearm	NA	NA	NA	NA	NA	ST5	MSSA	-	-	-	-	-	-	-	+	-	+	-	-	-	+	+	+	+	-	-	-	-	-	-	-	+	-	-	-	-	-	-	-	-
SA1950	PRJDB13052	SAMD00467449	DRR374468	2017-09-05	K130	male	31	healthy	Volar forearm	NA	NA	NA	NA	NA	ST30	MSSA	-	+	-	-	-	-	+	+	-	+	-	-	-	+	+	+	-	-	-	-	-	+	-	+	-	-	-	-	-	-	-	-	-
SA1952	PRJDB13052	SAMD00467450	DRR374469	2017-09-05	K131	female	31	healthy	Glabella	NA	NA	NA	NA	NA	ST45	MSSA	-	-	-	-	-	-	-	+	-	+	-	-	-	+	+	+	-	-	-	-	-	+	-	-	+	-	-	-	-	-	-	-	-
SA1955	PRJDB13052	SAMD00467451	DRR374470	2017-09-05	K133	female	48	healthy	Glabella	NA	NA	NA	NA	NA	ST97	MSSA	-	-	-	-	-	-	-	-	-	-	-	-	-	-	-	-	-	-	-	-	-	-	-	-	+	-	-	-	-	-	-	-	-
SA1957	PRJDB13052	SAMD00467452	DRR374471	2017-09-09	K135	female	23	AD_active	Cubital fossa	NA	NA	NA	Lichenification	29.5	ST188	MSSA	-	-	-	-	-	-	-	-	-	-	-	-	-	-	-	-	-	-	-	-	-	-	-	-	+	-	-	-	-	-	-	-	-
SA1959	PRJDB13052	SAMD00467453	DRR374472	2017-09-09	K135	female	23	AD_nonlesional	Volar forearm	NA	NA	NA	NA	29.5	ST188	MSSA	-	-	-	-	-	-	-	-	-	-	-	-	-	-	-	-	-	-	-	-	-	-	-	-	+	-	-	-	-	-	-	-	-
SA2032	PRJDB13052	SAMD00467454	DRR374473	2017-09-11	K136	male	49	AD_active	Volar forearm	Erythema	NA	NA	Lichenification	52	unknown	MSSA	-	-	-	-	-	-	-	-	-	-	-	-	-	-	-	-	-	-	-	-	-	-	-	-	+	-	-	-	-	-	-	-	-
SA2033	PRJDB13052	SAMD00467455	DRR374474	2017-09-11	K136	male	49	AD_active	Glabella	Erythema	NA	NA	NA	52	unknown	MSSA	-	-	-	-	-	-	-	-	-	-	-	-	-	-	-	-	-	-	-	-	-	-	-	-	+	-	-	-	-	-	-	-	-
SA2115	PRJDB13052	SAMD00467456	DRR374475	2017-09-27	K138	male	22	AD_active	Cubital fossa	Erythema	NA	NA	NA	68.5	ST97	MSSA	-	-	-	-	-	-	-	-	-	-	-	-	-	-	-	-	-	-	-	-	-	-	-	-	+	-	-	-	-	-	-	-	-
SA2117	PRJDB13052	SAMD00467457	DRR374476	2017-09-27	K138	male	22	AD_active	Volar forearm	Erythema	NA	NA	NA	68.5	ST15	MSSA	-	-	-	-	-	-	-	-	-	-	-	-	-	-	-	-	-	-	-	-	-	-	-	-	+	-	-	-	-	-	-	-	-
SA2119	PRJDB13052	SAMD00467458	DRR374477	2017-09-27	K138	male	22	AD_active	Glabella	Erythema	NA	NA	NA	68.5	ST97	MSSA	-	-	-	-	-	-	-	-	-	-	-	-	-	-	-	-	-	-	-	-	-	-	-	-	+	-	-	-	-	-	-	-	-
SA2121	PRJDB13052	SAMD00467459	DRR374478	2017-09-27	K138	male	22	AD_active	Back	Erythema	NA	NA	NA	68.5	ST97	MSSA	-	-	-	-	-	-	-	-	-	-	-	-	-	-	-	-	-	-	-	-	-	-	-	-	+	-	-	-	-	-	-	-	-
SA2123	PRJDB13052	SAMD00467460	DRR374479	2017-09-30	K139	male	52	AD_nonlesional	Cubital fossa	NA	NA	NA	NA	NA	ST188	MSSA	-	-	-	-	-	-	-	-	-	-	-	-	-	-	-	-	-	-	-	-	-	-	-	-	+	-	-	-	-	-	-	-	-
SA2133	PRJDB13052	SAMD00467461	DRR374480	2017-09-30	K139	male	52	AD_nonlesional	Glabella	NA	NA	NA	NA	NA	ST20	MSSA	-	-	-	-	-	-	-	+	-	+	-	-	-	+	+	+	-	-	-	-	-	-	-	-	+	+	-	-	-	-	-	-	-
SA2142	PRJDB13052	SAMD00467462	DRR374481	2017-09-30	K139	male	52	AD_nonlesional	Glabella	NA	NA	NA	NA	NA	ST188	MSSA	-	-	-	-	-	-	-	-	-	-	-	-	-	-	-	-	-	-	-	-	-	-	-	-	+	-	-	-	-	-	-	-	-
SA2143	PRJDB13052	SAMD00467463	DRR374482	2017-09-30	K139	male	52	AD_nonlesional	Back	NA	NA	NA	NA	NA	ST188	MSSA	-	-	-	-	-	-	-	-	-	-	-	-	-	-	-	-	-	-	-	-	-	-	-	-	+	-	-	-	-	-	-	-	-
SA2221	PRJDB13052	SAMD00467466	DRR374485	2017-10-11	K141	male	45	AD_active	Volar forearm	NA	Induration/papulation	NA	Lichenification	NA	ST20	MSSA	-	-	+	-	-	-	-	+	-	+	-	-	-	+	+	+	-	-	-	-	-	-	-	-	+	+	-	-	-	-	-	-	-
SA2234	PRJDB13052	SAMD00467467	DRR374486	2017-10-11	K141	male	45	AD_active	Glabella	Erythema	NA	NA	Lichenification	NA	ST20	MSSA	-	-	+	-	-	-	-	+	-	+	-	-	-	+	+	+	-	-	-	-	-	-	-	-	+	+	-	-	-	-	-	-	-
SA2235	PRJDB13052	SAMD00467468	DRR374487	2017-10-11	K141	male	45	AD_active	Back	Erythema	NA	Excoriation	Lichenification	NA	ST20	MSSA	-	-	+	-	-	-	-	+	-	+	-	-	-	+	+	+	-	-	-	-	-	-	-	-	+	+	-	-	-	-	-	-	-
SA2244	PRJDB13052	SAMD00467469	DRR374488	2017-10-14	K142	male	51	AD_active	Glabella	Erythema	NA	NA	NA	29	ST8	MRSA	IVj(2B)	-	-	-	-	-	-	-	-	-	-	-	-	-	-	-	+	-	-	-	-	-	-	-	+	-	-	-	-	-	-	-	-
SA2245	PRJDB13052	SAMD00467470	DRR374489	2017-10-14	K142	male	51	AD_nonlesional	Back	NA	NA	NA	NA	29	ST8	MRSA	IVj(2B)	-	-	-	-	-	-	-	-	-	-	-	-	-	-	-	+	-	-	-	-	-	-	-	+	-	-	-	-	-	-	-	-
SA2263	PRJDB13052	SAMD00467471	DRR374490	2017-10-23	K144	female	30	healthy	Glabella	NA	NA	NA	NA	NA	ST97	MSSA	-	-	-	-	-	-	-	-	-	-	-	-	-	-	-	-	-	-	-	-	-	-	-	-	+	-	-	-	-	-	-	-	-
SA2264	PRJDB13052	SAMD00467472	DRR374491	2017-10-23	K144	female	30	healthy	Glabella	NA	NA	NA	NA	NA	ST8	MSSA	-	+	-	-	-	-	-	-	-	-	-	-	-	-	-	-	-	-	-	-	-	-	-	-	+	-	-	-	-	-	-	-	-
SA2353	PRJDB13052	SAMD00467473	DRR374492	2017-10-23	K147	female	36	healthy	Glabella	NA	NA	NA	NA	NA	ST30	MSSA	-	-	-	-	-	-	+	+	-	+	-	-	-	+	+	+	-	-	-	-	-	+	-	+	-	-	-	-	-	-	-	-	-
SA2363	PRJDB13052	SAMD00467474	DRR374493	2017-10-23	K148	male	26	healthy	Cubital fossa	NA	NA	NA	NA	NA	ST97	MSSA	-	-	-	-	-	-	-	-	-	-	-	-	-	-	-	-	-	-	-	-	-	-	-	-	+	-	-	-	-	-	-	-	-
SA2365	PRJDB13052	SAMD00467475	DRR374494	2017-10-28	K149	male	31	healthy	Back	NA	NA	NA	NA	NA	ST97	MSSA	-	-	-	-	-	-	-	-	-	-	-	-	-	-	-	-	-	-	-	-	-	-	-	-	+	-	-	-	-	-	-	-	-
SA2375	PRJDB13052	SAMD00467476	DRR374495	2017-10-23	K147	female	36	healthy	Cubital fossa	NA	NA	NA	NA	NA	ST30	MSSA	-	-	-	-	-	-	+	+	-	+	-	-	-	+	+	+	-	-	-	-	-	+	-	+	-	-	-	-	-	-	-	-	-
SA2385	PRJDB13052	SAMD00467477	DRR374496	2017-10-23	K147	female	36	healthy	Volar forearm	NA	NA	NA	NA	NA	ST30	MSSA	-	-	-	-	-	-	+	+	-	+	-	-	-	+	+	+	-	-	-	-	-	+	-	+	-	-	-	-	-	-	-	-	-
SA2386	PRJDB13052	SAMD00467478	DRR374497	2017-10-23	K147	female	36	healthy	Volar forearm	NA	NA	NA	NA	NA	ST188	MSSA	-	-	+	-	-	-	-	-	-	-	-	-	-	-	-	-	-	-	-	-	-	-	-	-	+	-	-	-	-	-	-	-	-
SA2395	PRJDB13052	SAMD00467479	DRR374498	2017-10-23	K147	female	36	healthy	Back	NA	NA	NA	NA	NA	ST97	MSSA	-	-	-	-	-	-	-	-	-	-	-	-	-	-	-	-	-	-	-	-	-	-	-	-	+	-	-	-	-	-	-	-	-
SA2413	PRJDB13052	SAMD00467480	DRR374499	2017-10-28	K149	male	31	healthy	Glabella	NA	NA	NA	NA	NA	ST97	MSSA	-	-	-	-	-	-	-	-	-	-	-	-	-	-	-	-	-	-	-	-	-	-	-	-	+	-	-	-	-	-	-	-	-
SA2423	PRJDB13052	SAMD00467481	DRR374500	2017-10-30	K151	male	39	healthy	Cubital fossa	NA	NA	NA	NA	NA	ST97	MSSA	-	-	-	-	-	-	-	-	-	-	-	-	-	-	-	-	-	-	-	-	-	-	-	-	+	-	-	-	-	-	-	-	-
SA2433	PRJDB13052	SAMD00467482	DRR374501	2017-10-30	K151	male	39	healthy	Volar forearm	NA	NA	NA	NA	NA	ST30	MSSA	-	-	-	-	-	-	+	+	-	+	-	-	-	+	+	+	-	-	-	-	-	+	-	+	-	-	-	-	-	-	-	-	-
SA2443	PRJDB13052	SAMD00467483	DRR374502	2017-10-30	K151	male	39	healthy	Back	NA	NA	NA	NA	NA	ST30	MSSA	-	-	-	-	-	-	+	+	-	+	-	-	-	+	+	+	-	-	-	-	-	+	-	+	-	-	-	-	-	-	-	-	-
SA2494	PRJDB13052	SAMD00467484	DRR374503	2017-10-30	K154	male	31	healthy	Back	NA	NA	NA	NA	NA	ST97	MSSA	-	-	-	-	-	-	-	-	-	-	-	-	-	-	-	-	-	-	-	-	-	-	-	-	+	-	-	-	-	-	-	-	-
SA2514	PRJDB13052	SAMD00467485	DRR374504	2017-10-30	K160	male	52	healthy	Back	NA	NA	NA	NA	NA	ST97	MSSA	-	-	-	-	-	-	-	-	-	-	-	-	-	-	-	-	-	-	-	-	-	-	-	-	+	-	-	-	-	-	-	-	-
SA2524	PRJDB13052	SAMD00467486	DRR374505	2017-10-30	K161	female	63	healthy	Cubital fossa	NA	NA	NA	NA	NA	ST97	MSSA	-	-	-	-	-	-	-	-	-	-	-	-	-	-	-	-	-	-	-	-	-	-	-	-	+	-	-	-	-	-	-	-	-
SA2531	PRJDB13052	SAMD00467487	DRR374506	2017-10-30	K161	female	63	healthy	Volar forearm	NA	NA	NA	NA	NA	ST97	MSSA	-	-	-	-	-	-	-	-	-	-	-	-	-	-	-	-	-	-	-	-	-	-	-	-	+	-	-	-	-	-	-	-	-
SA2541	PRJDB13052	SAMD00467488	DRR374507	2017-10-30	K161	female	63	healthy	Glabella	NA	NA	NA	NA	NA	ST97	MSSA	-	-	-	-	-	-	-	-	-	-	-	-	-	-	-	-	-	-	-	-	-	-	-	-	+	-	-	-	-	-	-	-	-
SA2551	PRJDB13052	SAMD00467489	DRR374508	2017-10-30	K161	female	63	healthy	Back	NA	NA	NA	NA	NA	ST97	MSSA	-	-	-	-	-	-	-	-	-	-	-	-	-	-	-	-	-	-	-	-	-	-	-	-	+	-	-	-	-	-	-	-	-
SA2561	PRJDB13052	SAMD00467490	DRR374509	2017-10-31	K164	female	36	healthy	Volar forearm	NA	NA	NA	NA	NA	ST2613	MSSA	-	-	-	-	-	-	-	+	-	+	-	-	-	+	+	+	+	-	-	-	-	-	-	-	+	-	-	-	-	-	-	-	-
SA2571	PRJDB13052	SAMD00467491	DRR374510	2017-10-31	K164	female	36	healthy	Back	NA	NA	NA	NA	NA	ST30	MSSA	-	-	-	-	-	-	+	+	-	+	-	-	-	+	+	+	-	-	-	-	-	+	-	+	-	-	-	-	-	-	-	-	-
SA2783	PRJDB13052	SAMD00467492	DRR374511	2017-11-06	K167	female	27	healthy	Cubital fossa	NA	NA	NA	NA	NA	ST8	MSSA	-	-	-	-	-	-	-	-	-	-	-	-	-	-	-	-	+	-	-	-	-	-	-	-	+	-	-	-	-	-	-	-	-
SA2793	PRJDB13052	SAMD00467493	DRR374512	2017-11-06	K167	female	27	healthy	Volar forearm	NA	NA	NA	NA	NA	ST8	MSSA	-	-	-	-	-	-	-	-	-	-	-	-	-	-	-	-	+	-	-	-	-	-	-	-	+	-	-	-	-	-	-	-	-
SA2803	PRJDB13052	SAMD00467494	DRR374513	2017-11-06	K167	female	27	healthy	Glabella	NA	NA	NA	NA	NA	ST8	MSSA	-	-	-	-	-	-	-	-	-	-	-	-	-	-	-	-	+	-	-	-	-	-	-	-	+	-	-	-	-	-	-	-	-
SA2813	PRJDB13052	SAMD00467495	DRR374514	2017-11-06	K167	female	27	healthy	Back	NA	NA	NA	NA	NA	ST8	MSSA	-	-	-	-	-	-	-	-	-	-	-	-	-	-	-	-	+	-	-	-	-	-	-	-	+	-	-	-	-	-	-	-	-
SA2823	PRJDB13052	SAMD00467496	DRR374515	2017-11-11	K169	male	31	healthy	Cubital fossa	NA	NA	NA	NA	NA	ST188	MSSA	-	-	-	-	-	-	-	-	-	-	-	-	-	-	-	-	-	-	-	-	-	-	-	-	+	-	-	-	-	-	-	-	-
SA2833	PRJDB13052	SAMD00467497	DRR374516	2017-11-11	K169	male	31	healthy	Glabella	NA	NA	NA	NA	NA	ST188	MSSA	-	-	-	-	-	-	-	-	-	-	-	-	-	-	-	-	-	-	-	-	-	-	-	-	+	-	-	-	-	-	-	-	-
SA2843	PRJDB13052	SAMD00467498	DRR374517	2017-11-14	K163	male	29	healthy	Cubital fossa	NA	NA	NA	NA	NA	ST30	MSSA	-	-	-	-	-	-	+	+	-	+	-	-	-	+	+	+	-	-	-	-	-	+	-	+	-	-	-	-	-	-	-	-	-
SA2854	PRJDB13052	SAMD00467499	DRR374518	2017-11-14	K163	male	29	healthy	Volar forearm	NA	NA	NA	NA	NA	ST398	MSSA	-	-	-	-	-	-	-	-	-	-	-	-	-	-	-	-	-	-	-	-	-	-	-	-	-	-	-	-	-	-	-	-	-
SA2863	PRJDB13052	SAMD00467500	DRR374519	2017-11-14	K163	male	29	healthy	Glabella	NA	NA	NA	NA	NA	ST398	MSSA	-	-	-	-	-	-	-	-	-	-	-	-	-	-	-	-	-	-	-	-	-	-	-	-	-	-	-	-	-	-	-	-	-
SA2877	PRJDB13052	SAMD00467501	DRR374520	2017-11-14	K163	male	29	healthy	Back	NA	NA	NA	NA	NA	ST398	MSSA	-	-	-	-	-	-	-	-	-	-	-	-	-	-	-	-	-	-	-	-	-	-	-	-	-	-	-	-	-	-	-	-	-
SA2883	PRJDB13052	SAMD00467502	DRR374521	2017-11-13	K170	female	26	healthy	Cubital fossa	NA	NA	NA	NA	NA	ST15	MSSA	-	-	-	-	-	-	-	-	-	-	-	-	-	-	-	-	-	-	-	-	-	-	-	-	+	-	-	-	-	-	+	-	-
SA2893	PRJDB13052	SAMD00467503	DRR374522	2017-11-14	K172	female	29	healthy	Glabella	NA	NA	NA	NA	NA	ST188	MSSA	-	-	-	-	-	-	-	-	-	-	-	-	-	-	-	-	-	-	-	-	-	-	-	-	+	-	-	-	-	-	-	-	-
SA2903	PRJDB13052	SAMD00467504	DRR374523	2017-11-14	K172	female	29	healthy	Back	NA	NA	NA	NA	NA	ST188	MSSA	-	-	-	-	-	-	-	-	-	-	-	-	-	-	-	-	-	-	-	-	-	-	-	-	+	-	-	-	-	-	-	-	-
SA3152	PRJDB13052	SAMD00467505	DRR374524	2017-11-25	K150	male	23	AD_active	Glabella	Erythema	NA	NA	NA	16.5	ST380	MRSA	IV(2B)	-	+	-	-	-	-	-	-	-	-	+	-	-	-	-	-	+	-	-	-	-	-	-	+	-	-	-	-	-	-	-	-
SA3159	PRJDB13052	SAMD00467506	DRR374525	2017-11-21	K174	male	58	healthy	Glabella	NA	NA	NA	NA	NA	ST188	MSSA	-	-	+	-	-	-	-	-	-	-	-	-	-	-	-	-	-	-	-	-	-	-	-	-	+	-	-	-	-	-	-	-	-
SA3169	PRJDB13052	SAMD00467507	DRR374526	2017-11-21	K175	male	57	healthy	Volar forearm	NA	NA	NA	NA	NA	ST188	MSSA	-	-	-	-	-	-	-	-	-	-	-	-	-	-	-	-	-	-	-	-	-	-	-	-	+	-	-	-	-	-	-	-	-
SA3179	PRJDB13052	SAMD00467508	DRR374527	2017-11-21	K175	male	57	healthy	Back	NA	NA	NA	NA	NA	ST188	MSSA	-	-	-	-	-	-	-	-	-	-	-	-	-	-	-	-	-	-	-	-	-	-	-	-	+	-	-	-	-	-	-	-	-
SA3189	PRJDB13052	SAMD00467509	DRR374528	2017-11-28	K162	female	28	healthy	Back	NA	NA	NA	NA	NA	ST188	MSSA	-	-	-	-	-	-	-	-	-	-	-	-	-	-	-	-	-	-	-	-	-	-	-	-	+	-	-	-	-	-	-	-	-
SA3199	PRJDB13052	SAMD00467510	DRR374529	2017-11-27	K177	female	58	AD_active	Volar forearm	NA	NA	NA	Lichenification	31	ST20	MSSA	-	-	-	-	-	-	-	+	-	+	-	-	-	+	+	+	-	-	-	-	-	-	-	-	+	+	-	-	-	-	-	-	-
SA3200	PRJDB13052	SAMD00467511	DRR374530	2017-11-27	K177	female	58	AD_active	Volar forearm	NA	NA	NA	Lichenification	31	ST2764	MRSA	IVa(2B)	+	-	-	-	-	-	-	+	-	-	+	-	-	-	-	-	+	-	-	-	-	-	-	+	-	-	-	-	-	-	-	-
SA3209	PRJDB13052	SAMD00467512	DRR374531	2017-11-27	K177	female	58	AD_active	Back	NA	Induration/papulation	Excoriation	Lichenification	31	ST2764	MRSA	IVa(2B)	+	-	-	-	-	-	-	+	-	-	+	-	-	-	-	-	+	-	-	-	-	-	-	+	-	-	-	-	-	-	-	-
SA3210	PRJDB13052	SAMD00467513	DRR374532	2017-11-27	K177	female	58	AD_active	Back	NA	Induration/papulation	Excoriation	Lichenification	31	ST20	MSSA	-	-	-	-	-	-	-	+	-	+	-	-	-	+	+	-	-	-	-	-	-	-	-	-	+	+	-	-	-	-	-	-	-
SA3219	PRJDB13052	SAMD00467514	DRR374533	2017-12-01	K181	female	39	healthy	Cubital fossa	NA	NA	NA	NA	NA	ST97	MSSA	-	-	-	-	-	-	-	-	-	-	-	-	-	-	-	-	-	-	-	-	-	-	-	-	+	-	-	-	-	-	-	-	-
SA3229	PRJDB13052	SAMD00467515	DRR374534	2017-12-01	K181	female	39	healthy	Volar forearm	NA	NA	NA	NA	NA	ST97	MSSA	-	-	-	-	-	-	-	-	-	-	-	-	-	-	-	-	-	-	-	-	-	-	-	-	+	-	-	-	-	-	-	-	-
SA3239	PRJDB13052	SAMD00467516	DRR374535	2017-12-01	K181	female	39	healthy	Glabella	NA	NA	NA	NA	NA	ST97	MSSA	-	-	-	-	-	-	-	-	-	-	-	-	-	-	-	-	-	-	-	-	-	-	-	-	+	-	-	-	-	-	-	-	-
SA3249	PRJDB13052	SAMD00467517	DRR374536	2017-12-01	K181	female	39	healthy	Back	NA	NA	NA	NA	NA	ST97	MSSA	-	-	-	-	-	-	-	-	-	-	-	-	-	-	-	-	-	-	-	-	-	-	-	-	+	-	-	-	-	-	-	-	-
SA3474	PRJDB13052	SAMD00467518	DRR374537	2017-12-18	K173	male	38	AD_active	Glabella	Erythema	NA	NA	NA	25	ST8	MSSA	-	+	-	-	-	-	-	-	-	-	-	-	-	-	-	-	-	-	-	-	-	-	-	-	+	-	-	-	-	-	-	-	-
SA3484	PRJDB13052	SAMD00467519	DRR374538	2017-12-18	K173	male	38	AD_active	Glabella	Erythema	NA	NA	NA	25	ST1533	MSSA	-	-	-	-	-	-	-	-	-	-	-	-	-	-	-	-	-	-	-	-	-	-	-	-	+	-	-	-	-	-	-	-	-
SA3602	PRJDB13052	SAMD00467520	DRR374539	2018-01-13	K186	male	22	AD_active	Back	Erythema	NA	Excoriation	NA	31	ST2631	MSSA	-	-	-	-	-	-	-	+	-	+	-	-	-	+	+	+	-	-	-	-	-	-	-	-	+	+	-	-	-	-	-	-	-
SA3618	PRJDB13052	SAMD00467521	DRR374540	2018-01-16	K188	female	43	healthy	Volar forearm	NA	NA	NA	NA	NA	ST20	MSSA	-	-	-	-	-	-	-	+	-	+	-	-	-	+	-	-	-	-	-	-	-	-	-	-	+	+	-	-	-	-	-	-	-
SA3622	PRJDB13052	SAMD00467522	DRR374541	2018-01-16	K192	male	38	healthy	Cubital fossa	NA	NA	NA	NA	NA	ST8	MSSA	-	-	-	+	-	-	+	-	-	-	-	-	+	-	-	-	+	-	-	-	-	-	-	-	+	-	-	-	-	-	-	-	-
SA3632	PRJDB13052	SAMD00467523	DRR374542	2018-01-16	K192	male	38	healthy	Volar forearm	NA	NA	NA	NA	NA	ST8	MSSA	-	-	-	+	-	-	+	-	-	-	-	-	+	-	-	-	+	-	-	-	-	-	-	-	+	-	-	-	-	-	-	-	-
SA3642	PRJDB13052	SAMD00467524	DRR374543	2018-01-16	K192	male	38	healthy	Glabella	NA	NA	NA	NA	NA	ST8	MSSA	-	-	-	+	-	-	+	-	-	-	-	-	+	-	-	-	+	-	-	-	-	-	-	-	+	-	-	-	-	-	-	-	-
SA3652	PRJDB13052	SAMD00467525	DRR374544	2018-01-16	K192	male	38	healthy	Back	NA	NA	NA	NA	NA	ST8	MSSA	-	-	-	+	-	-	+	-	-	-	-	-	+	-	-	-	+	-	-	-	-	-	-	-	+	-	-	-	-	-	-	-	-
SA3672	PRJDB13052	SAMD00467526	DRR374545	2018-01-15	K187	male	30	AD_active	Cubital fossa	Erythema	NA	NA	Lichenification	28	ST188	MSSA	-	-	-	-	-	-	-	-	-	-	-	-	-	-	-	-	-	-	-	-	-	-	-	-	+	-	-	-	-	-	-	-	-
SA3683	PRJDB13052	SAMD00467527	DRR374546	2018-01-15	K187	male	30	AD_active	Glabella	Erythema	NA	NA	NA	28	ST188	MSSA	-	-	-	-	-	-	-	-	-	-	-	-	-	-	-	-	-	-	-	-	-	-	-	-	+	-	-	-	-	-	-	-	-
SA3914	PRJDB13052	SAMD00467529	DRR374548	2018-02-19	K197	male	30	AD_active	Volar forearm	NA	Induration/papulation	Excoriation	NA	60	ST97	MSSA	-	-	-	-	-	-	-	-	-	-	-	-	-	-	-	-	-	-	-	-	-	-	-	-	+	-	-	-	-	-	-	-	-
SA3924	PRJDB13052	SAMD00467530	DRR374549	2018-02-19	K197	male	30	AD_active	Glabella	NA	Induration/papulation	Excoriation	NA	60	ST97	MSSA	-	-	-	-	-	-	-	-	-	-	-	-	-	-	-	-	-	-	-	-	-	-	-	-	+	-	-	-	-	-	-	-	-
SA4153	PRJDB13052	SAMD00467531	DRR374550	2018-03-10	K198	male	36	AD_active	Back	NA	NA	Excoriation	NA	28.5	ST8	MSSA	-	-	-	-	-	-	-	-	-	-	-	-	-	-	-	-	-	-	-	-	-	-	-	-	+	-	-	-	-	-	-	-	-
SA4258	PRJDB13052	SAMD00467532	DRR374551	2018-03-19	K200	female	39	AD_active	Back	NA	Induration/papulation	Excoriation	NA	22	ST15	MSSA	-	-	-	-	-	-	-	-	-	-	-	-	-	-	-	-	-	-	-	-	-	-	-	-	+	-	-	-	-	-	-	-	-
SA4638	PRJDB13052	SAMD00467533	DRR374552	2018-04-28	K205	male	19	AD_active	Volar forearm	Erythema	Induration/papulation	Excoriation	NA	34.5	ST8	MRSA	IVa(2B)	-	-	-	-	-	-	-	-	-	-	-	-	-	-	-	-	-	-	-	-	-	-	-	+	-	-	-	-	-	-	-	-
SA4643	PRJDB13052	SAMD00467534	DRR374553	2018-04-28	K205	male	19	AD_active	Glabella	Erythema	Induration/papulation	Excoriation	NA	34.5	ST20	MSSA	-	-	-	-	-	-	-	+	-	+	-	-	-	+	+	+	-	-	-	-	-	-	-	-	+	+	-	-	-	-	-	-	-
SA4645	PRJDB13052	SAMD00467535	DRR374554	2018-04-28	K205	male	19	AD_active	Glabella	Erythema	Induration/papulation	Excoriation	NA	34.5	ST8	MRSA	IVa(2B)	-	-	-	-	-	-	-	-	-	-	-	-	-	-	-	-	-	-	-	-	-	-	-	+	-	-	-	-	-	-	-	-
SA4653	PRJDB13052	SAMD00467536	DRR374555	2018-04-28	K205	male	19	AD_active	Back	NA	Induration/papulation	Excoriation	NA	34.5	ST8	MRSA	IVa(2B)	-	-	-	-	-	-	-	-	-	-	-	-	-	-	-	-	-	-	-	-	-	-	-	+	-	-	-	-	-	-	-	-
SA4906	PRJDB13052	SAMD00467538	DRR374557	2018-06-04	K209	female	55	AD_nonlesional	Cubital fossa	NA	NA	NA	NA	43	ST20	MSSA	-	-	+	-	-	-	-	+	-	+	-	-	-	+	+	+	-	-	-	-	-	-	-	-	+	+	-	-	-	-	-	-	-
SA4914	PRJDB13052	SAMD00467539	DRR374558	2018-06-04	K209	female	55	AD_nonlesional	Back	NA	NA	NA	NA	43	ST20	MSSA	-	-	+	-	-	-	-	+	-	+	-	-	-	+	+	+	-	-	-	-	-	-	-	-	+	+	-	-	-	-	-	-	-
SA5129	PRJDB13052	SAMD00467542	DRR374561	2018-06-30	K219	female	44	AD_active	Back	NA	NA	Excoriation	NA	19.5	ST188	MSSA	-	-	-	-	-	-	-	-	-	-	-	-	-	-	-	-	-	-	-	-	-	-	-	-	+	-	-	-	-	-	-	-	-
SA5137	PRJDB13052	SAMD00467543	DRR374562	2018-07-02	K223	female	43	AD_active	Volar forearm	Erythema	Induration/papulation	Excoriation	NA	35.5	ST8	MRSA	IV(2B)	-	-	+	-	-	+	-	-	-	-	-	+	-	-	-	-	-	-	-	-	-	-	-	+	-	-	+	-	-	-	-	-
SA5147	PRJDB13052	SAMD00467544	DRR374563	2018-07-02	K223	female	43	AD_nonlesional	Glabella	NA	NA	NA	NA	35.5	ST8	MRSA	IV(2B)	-	-	+	-	-	+	-	-	-	-	-	+	-	-	-	-	-	-	-	-	-	-	-	+	-	-	+	-	-	-	-	-
SA5259	PRJDB13052	SAMD00467546	DRR374565	2018-07-23	K225	female	43	AD_active	Glabella	Erythema	NA	NA	NA	33	ST5	MSSA	-	-	-	-	-	-	-	+	-	+	-	-	-	+	+	+	+	-	-	-	-	-	-	-	+	-	-	-	-	-	-	-	-
SA5276	PRJDB13052	SAMD00467548	DRR374567	2018-07-23	K226	female	56	AD_nonlesional	Glabella	NA	NA	NA	NA	10	ST5	MSSA	-	-	-	+	-	-	+	+	-	+	-	-	+	+	+	+	-	-	-	-	-	-	-	-	+	-	-	-	-	-	-	-	-
SA5282	PRJDB13052	SAMD00467550	DRR374569	2018-07-23	K228	female	50	AD_nonlesional	Glabella	NA	NA	NA	NA	5.9	ST15	MSSA	-	-	-	-	-	-	-	-	-	-	-	-	-	-	-	-	-	-	-	-	-	-	-	-	+	-	-	-	-	-	-	-	-
SA5320	PRJDB13052	SAMD00467551	DRR374570	2018-08-06	K233	female	20	AD_active	Back	NA	NA	Excoriation	NA	25.5	ST672	MSSA	-	-	-	-	-	-	-	-	-	-	-	-	+	+	-	+	-	-	-	-	-	-	-	-	+	-	-	-	-	-	-	-	-
SA5351	PRJDB13052	SAMD00467552	DRR374571	2018-08-20	K234	female	23	AD_nonlesional	Glabella	NA	NA	NA	NA	17	ST1	MSSA	-	+	-	+	-	-	-	-	+	-	-	+	+	-	-	-	-	+	-	-	-	-	-	-	+	-	-	-	-	-	-	-	-
SA5361	PRJDB13052	SAMD00467553	DRR374572	2018-08-20	K234	female	23	AD_active	Back	Erythema	Induration/papulation	Excoriation	NA	17	ST1	MSSA	-	+	-	+	-	-	-	-	+	-	-	+	+	-	-	-	-	+	-	-	-	-	-	-	+	-	-	-	-	-	-	-	-
SA5371	PRJDB13052	SAMD00467554	DRR374573	2018-08-20	K235	female	35	AD_active	Cubital fossa	Erythema	NA	Excoriation	Lichenification	16.1	ST188	MSSA	-	-	-	-	-	-	-	-	-	-	-	-	-	-	-	-	-	-	-	-	-	-	-	-	+	-	-	-	-	-	-	-	-
SA5381	PRJDB13052	SAMD00467555	DRR374574	2018-08-20	K236	female	28	AD_active	Cubital fossa	Erythema	NA	NA	Lichenification	23	ST97	MSSA	-	-	-	-	-	-	-	-	-	-	-	-	-	-	-	-	-	-	-	-	-	-	-	-	-	-	-	-	-	-	-	-	-
SA5391	PRJDB13052	SAMD00467556	DRR374575	2018-08-20	K236	female	28	AD_active	Volar forearm	NA	Induration/papulation	Excoriation	NA	23	ST97	MSSA	-	-	-	-	-	-	-	-	-	-	-	-	-	-	-	-	-	-	-	-	-	-	-	-	+	-	-	-	-	-	-	-	-
SA5401	PRJDB13052	SAMD00467557	DRR374576	2018-08-20	K236	female	28	AD_active	Glabella	Erythema	NA	NA	Lichenification	23	ST97	MSSA	-	-	-	-	-	-	-	-	-	-	-	-	-	-	-	-	-	-	-	-	-	-	-	-	+	-	-	-	-	-	-	-	-
SA5411	PRJDB13052	SAMD00467558	DRR374577	2018-08-20	K236	female	28	AD_active	Back	NA	NA	Excoriation	NA	23	ST97	MSSA	-	-	-	-	-	-	-	-	-	-	-	-	-	-	-	-	-	-	-	-	-	-	-	-	+	-	-	-	-	-	-	-	-
SA5514	PRJDB13052	SAMD00467559	DRR374578	2018-08-25	K239	female	35	AD_active	Glabella	Erythema	NA	NA	NA	26.5	ST5	MSSA	-	-	-	-	-	-	-	+	-	+	-	-	-	+	+	+	-	-	-	-	-	-	-	-	+	-	-	-	-	-	-	-	-
SA5523	PRJDB13052	SAMD00467560	DRR374579	2018-08-27	K242	female	37	AD_nonlesional	Glabella	NA	NA	NA	NA	13.5	unknown	MSSA	-	-	-	-	-	-	-	-	-	-	-	-	-	-	-	-	-	-	-	-	-	-	-	-	+	-	-	-	-	-	-	-	-
SA5534	PRJDB13052	SAMD00467561	DRR374580	2018-09-03	K245	female	31	AD_nonlesional	Volar forearm	NA	NA	NA	NA	11.9	ST8	MRSA	IV(2B)	-	-	+	-	-	+	-	-	-	-	-	+	-	-	-	-	-	-	-	-	-	-	-	+	-	-	-	-	-	-	-	-
SA5536	PRJDB13052	SAMD00467562	DRR374581	2018-09-03	K245	female	31	AD_active	Back	NA	Induration/papulation	Excoriation	NA	11.9	ST8	MRSA	IV(2B)	-	-	+	-	-	+	-	-	-	-	-	+	-	-	-	-	-	-	-	-	-	-	-	+	-	-	-	-	-	-	-	-
SA5938	PRJDB13052	SAMD00467563	DRR374582	2019-04-15	K251	female	41	AD_active	Volar forearm	Erythema	NA	Excoriation	Lichenification	45.5	ST999	MSSA	-	-	-	-	-	-	-	-	-	-	-	-	-	-	-	-	+	-	-	-	-	-	-	-	+	-	-	-	-	-	-	-	-
SA5948	PRJDB13052	SAMD00467564	DRR374583	2019-04-15	K251	female	41	AD_active	Glabella	Erythema	Induration/papulation	NA	Lichenification	45.5	ST999	MSSA	-	-	-	-	-	-	-	-	-	-	-	-	-	-	-	-	+	-	-	-	-	-	-	-	+	-	-	-	-	-	-	-	-
SA5959	PRJDB13052	SAMD00467565	DRR374584	2019-04-15	K251	female	41	AD_active	Back	Erythema	NA	Excoriation	Lichenification	45.5	ST999	MSSA	-	-	-	-	-	-	-	-	-	-	-	-	-	-	-	-	+	-	-	-	-	-	-	-	+	-	-	-	-	-	-	-	-
SA6077	PRJDB13052	SAMD00467566	DRR374585	2019-06-29	K258	female	54	AD_active	Volar forearm	NA	NA	NA	Lichenification	70.5	ST97	MSSA	-	-	-	-	-	-	-	-	-	-	-	-	-	-	-	-	-	-	-	-	-	-	-	-	+	-	-	-	-	-	-	-	-
SA6087	PRJDB13052	SAMD00467567	DRR374586	2019-06-29	K258	female	54	AD_active	Glabella	Erythema	NA	NA	Lichenification	70.5	ST97	MSSA	-	-	-	-	-	-	-	-	-	-	-	-	-	-	-	-	-	-	-	-	-	-	-	-	+	-	-	-	-	-	-	-	-
SA6097	PRJDB13052	SAMD00467568	DRR374587	2019-06-29	K258	female	54	AD_active	Back	Erythema	NA	Excoriation	Lichenification	70.5	ST97	MSSA	-	-	-	-	-	-	-	-	-	-	-	-	-	-	-	-	-	-	-	-	-	-	-	-	+	-	-	-	-	-	-	-	-
SA6128	PRJDB13052	SAMD00467569	DRR374588	2019-06-29	K258	female	54	AD_active	Cubital fossa	Erythema	Induration/papulation	Excoriation	Lichenification	70.5	ST97	MSSA	-	-	-	-	-	-	-	-	-	-	-	-	-	-	-	-	-	-	-	-	-	-	-	-	+	-	-	-	-	-	-	-	-
SA6180	PRJDB13052	SAMD00467570	DRR374589	2019-08-19	K248	female	23	AD_active	Volar forearm	Erythema	Induration/papulation	Excoriation	NA	33	ST1	MSSA	-	+	+	-	-	-	-	-	+	-	-	+	-	-	-	-	-	+	-	-	-	-	-	-	+	-	-	-	-	-	-	-	-
SA6386	PRJDB13052	SAMD00467571	DRR374590	2019-06-10	K255	female	40	AD_active	Cubital fossa	Erythema	Induration/papulation	NA	Lichenification	47.5	ST15	MSSA	-	-	-	-	-	-	-	-	-	-	-	-	-	-	-	-	-	-	-	-	-	-	-	-	+	-	-	-	-	-	-	-	-
SA6388	PRJDB13052	SAMD00467572	DRR374591	2019-06-10	K255	female	40	AD_active	Volar forearm	Erythema	NA	NA	Lichenification	47.5	ST15	MSSA	-	-	-	-	-	-	-	-	-	-	-	-	-	-	-	-	-	-	-	-	-	-	-	-	+	-	-	-	-	-	-	-	-
SA6390	PRJDB13052	SAMD00467573	DRR374592	2019-06-10	K255	female	40	AD_active	Glabella	Erythema	NA	NA	NA	47.5	ST15	MSSA	-	-	-	-	-	-	-	-	-	-	-	-	-	-	-	-	-	-	-	-	-	-	-	-	+	-	-	-	-	-	-	-	-
SA6392	PRJDB13052	SAMD00467574	DRR374593	2019-06-10	K255	female	40	AD_active	Back	Erythema	NA	NA	Lichenification	47.5	ST15	MSSA	-	-	-	-	-	-	-	-	-	-	-	-	-	-	-	-	-	-	-	-	-	-	-	-	+	-	-	-	-	-	-	-	-
SA6402	PRJDB13052	SAMD00467575	DRR374594	2019-12-14	K274	female	42	AD_active	Glabella	Erythema	NA	NA	Lichenification	59	ST12	MSSA	-	-	+	-	-	-	-	-	-	-	-	-	-	-	-	-	+	-	-	-	-	-	-	-	+	-	+	-	-	-	-	-	-
SA6491	PRJDB13052	SAMD00467577	DRR374596	2020-06-27	K314	female	29	AD_active	Cubital fossa	Erythema	NA	NA	Lichenification	28.5	ST20	MSSA	-	-	-	-	-	-	-	+	-	+	-	-	-	+	+	+	-	-	-	-	-	-	-	-	+	+	-	-	-	-	-	-	-
SA6492	PRJDB13052	SAMD00467578	DRR374597	2020-06-27	K314	female	29	AD_active	Volar forearm	Erythema	NA	NA	NA	28.5	ST20	MSSA	-	-	-	-	-	-	-	+	-	+	-	-	-	+	+	+	-	-	-	-	-	-	-	-	+	+	-	-	-	-	-	-	-
SA6494	PRJDB13052	SAMD00467579	DRR374598	2020-06-27	K314	female	29	AD_active	Glabella	Erythema	NA	NA	Lichenification	28.5	ST20	MSSA	-	-	-	-	-	-	-	+	-	+	-	-	-	+	+	+	-	-	-	-	-	-	-	-	+	+	-	-	-	-	-	-	-
101_ls	PRJEB18560	SAMEA24762418	ERS1471131	-	-	-	-	AD_active	-	-	-	-	-	-	ST30	MSSA	-	+	-	-	-	-	-	+	-	+	-	-	-	+	+	+	-	-	-	-	-	+	-	+	-	-	-	-	-	-	-	-	-
101_n	PRJEB18560	SAMEA24761668	ERS1471130	-	-	-	-	nasal	-	-	-	-	-	-	ST30	MSSA	-	+	-	-	-	-	-	+	-	+	-	-	-	+	+	+	-	-	-	-	-	+	-	+	-	-	-	-	-	-	-	-	-
101_nls	PRJEB18560	SAMEA24763168	ERS1471132	-	-	-	-	AD_nonlesional	-	-	-	-	-	-	ST30	MSSA	-	+	-	-	-	-	-	+	-	+	-	-	-	+	+	+	-	-	-	-	-	+	-	+	-	-	-	-	-	-	-	-	-
10_n	PRJEB18560	SAMEA24670918	ERS1471009	-	-	-	-	nasal	-	-	-	-	-	-	ST1	MSSA	-	+	-	-	-	-	-	-	+	-	-	+	-	-	-	-	-	+	-	-	-	-	-	-	+	-	-	-	-	-	-	-	-
10_nls	PRJEB18560	SAMEA24671668	ERS1471010	-	-	-	-	AD_nonlesional	-	-	-	-	-	-	ST1	MSSA	-	+	-	-	-	-	-	-	+	-	-	+	-	-	-	-	-	+	-	-	-	-	-	-	+	-	-	-	-	-	-	-	-
11_ls	PRJEB18560	SAMEA24673168	ERS1471012	-	-	-	-	AD_active	-	-	-	-	-	-	ST89	MSSA	-	-	-	-	-	-	-	-	-	-	-	-	-	+	-	+	-	-	-	-	-	-	-	-	+	-	+	-	-	-	-	-	-
11_n	PRJEB18560	SAMEA24672418	ERS1471011	-	-	-	-	nasal	-	-	-	-	-	-	ST89	MSSA	-	-	-	-	-	-	-	-	-	-	-	-	-	+	-	+	-	-	-	-	-	-	-	-	+	-	+	-	-	-	-	-	-
12_n	PRJEB18560	SAMEA24673918	ERS1471013	-	-	-	-	nasal	-	-	-	-	-	-	ST30	MSSA	-	+	-	-	-	-	+	+	-	+	-	-	-	+	+	+	-	-	-	-	-	+	-	+	-	-	-	-	-	-	-	-	-
13_ls	PRJEB18560	SAMEA24675418	ERS1471015	-	-	-	-	AD_active	-	-	-	-	-	-	ST97	MSSA	-	-	-	-	-	-	-	-	-	-	-	-	-	-	-	-	-	-	-	-	-	-	-	-	+	-	-	-	-	-	-	-	-
13_n	PRJEB18560	SAMEA24674668	ERS1471014	-	-	-	-	nasal	-	-	-	-	-	-	ST97	MSSA	-	-	-	-	-	-	-	-	-	-	-	-	-	-	-	-	-	-	-	-	-	-	-	-	+	-	-	-	-	-	-	-	-
15_n	PRJEB18560	SAMEA24676168	ERS1471016	-	-	-	-	nasal	-	-	-	-	-	-	ST15	MSSA	-	-	-	-	-	-	-	-	-	-	-	-	-	-	-	-	-	-	-	-	-	-	-	-	+	-	-	-	-	-	-	-	-
16_ls	PRJEB18560	SAMEA24677668	ERS1471018	-	-	-	-	AD_active	-	-	-	-	-	-	-	MSSA	-	-	-	-	-	-	-	-	-	-	-	-	-	-	-	-	-	-	-	-	-	-	-	-	+	-	-	-	-	-	-	-	-
16_n	PRJEB18560	SAMEA24676918	ERS1471017	-	-	-	-	nasal	-	-	-	-	-	-	ST15	MSSA	-	-	-	-	-	-	-	-	-	-	-	-	-	-	-	-	-	-	-	-	-	-	-	-	+	-	-	-	-	-	-	-	-
16_nls	PRJEB18560	SAMEA24678418	ERS1471019	-	-	-	-	AD_nonlesional	-	-	-	-	-	-	ST15	MSSA	-	-	-	-	-	-	-	-	-	-	-	-	-	-	-	-	-	-	-	-	-	-	-	-	+	-	-	-	-	-	-	-	-
17_ls	PRJEB18560	SAMEA24679918	ERS1471021	-	-	-	-	AD_active	-	-	-	-	-	-	ST1	MSSA	-	+	-	-	-	-	-	-	-	-	-	+	-	-	-	-	-	-	-	-	-	-	-	-	+	-	-	-	-	-	-	-	-
17_n	PRJEB18560	SAMEA24679168	ERS1471020	-	-	-	-	nasal	-	-	-	-	-	-	ST1	MSSA	-	+	-	-	-	-	-	-	+	-	-	+	-	-	-	-	-	+	-	-	-	-	-	-	+	-	-	-	-	-	-	-	-
19_ls	PRJEB18560	SAMEA24680668	ERS1471022	-	-	-	-	AD_active	-	-	-	-	-	-	ST8	MSSA	-	-	-	-	-	-	-	-	-	-	-	-	-	-	-	-	-	-	-	-	-	-	-	-	+	-	-	-	-	-	-	-	-
1_ls	PRJEB18560	SAMEA24661168	ERS1470996	-	-	-	-	AD_active	-	-	-	-	-	-	ST6	MSSA	-	+	-	-	+	-	-	-	-	-	+	-	-	-	-	-	-	-	+	-	-	-	-	-	+	-	-	-	-	-	-	-	-
1_n	PRJEB18560	SAMEA24660418	ERS1470995	-	-	-	-	nasal	-	-	-	-	-	-	ST6	MSSA	-	+	-	-	+	-	-	-	-	-	+	-	-	-	-	-	-	-	+	-	-	-	-	-	+	-	-	-	-	-	-	-	-
1_nls	PRJEB18560	SAMEA24661918	ERS1470997	-	-	-	-	AD_nonlesional	-	-	-	-	-	-	ST6	MSSA	-	+	-	-	+	-	-	-	-	-	+	-	-	-	-	-	-	-	+	-	-	-	-	-	+	-	-	-	-	-	-	-	-
20_ls	PRJEB18560	SAMEA24681418	ERS1471023	-	-	-	-	AD_active	-	-	-	-	-	-	ST59	MSSA	-	-	+	-	-	-	-	-	-	-	-	+	-	-	-	-	-	+	-	-	-	-	-	-	+	+	-	-	-	-	-	-	-
22_ls	PRJEB18560	SAMEA24682918	ERS1471025	-	-	-	-	AD_active	-	-	-	-	-	-	ST39	MSSA	-	-	-	-	-	-	-	-	-	-	-	-	-	-	-	+	-	-	-	-	-	-	-	+	-	-	-	-	-	-	-	-	-
22_n	PRJEB18560	SAMEA24682168	ERS1471024	-	-	-	-	nasal	-	-	-	-	-	-	ST39	MSSA	-	-	-	-	-	-	-	-	-	-	-	-	-	-	-	+	-	-	-	-	-	-	-	+	-	-	-	-	-	-	-	-	-
22_nls	PRJEB18560	SAMEA24683668	ERS1471026	-	-	-	-	AD_nonlesional	-	-	-	-	-	-	ST39	MSSA	-	-	-	-	-	-	-	-	-	-	-	-	-	-	-	+	-	-	-	-	-	-	-	+	-	-	-	-	-	-	-	-	-
23_ls	PRJEB18560	SAMEA24685168	ERS1471028	-	-	-	-	AD_active	-	-	-	-	-	-	ST15	MSSA	-	-	-	-	-	-	-	-	-	-	-	-	-	-	-	-	-	-	-	-	-	-	-	-	+	-	-	-	-	-	-	-	-
23_n	PRJEB18560	SAMEA24684418	ERS1471027	-	-	-	-	nasal	-	-	-	-	-	-	ST45	MSSA	-	-	-	-	-	-	-	+	-	+	-	-	-	+	+	+	-	-	-	-	-	-	-	+	+	-	-	-	-	-	-	-	-
25_ls	PRJEB18560	SAMEA24686668	ERS1471030	-	-	-	-	AD_active	-	-	-	-	-	-	ST12	MSSA	-	-	-	+	-	-	-	-	-	-	-	-	+	-	-	-	+	-	-	-	-	-	-	-	+	-	+	-	-	-	-	-	-
25_n	PRJEB18560	SAMEA24685918	ERS1471029	-	-	-	-	nasal	-	-	-	-	-	-	ST12	MSSA	-	-	-	+	-	-	-	-	-	-	-	-	+	-	-	-	+	-	-	-	-	-	-	-	+	-	+	-	-	-	-	-	-
28_ls	PRJEB18560	SAMEA24688168	ERS1471032	-	-	-	-	AD_active	-	-	-	-	-	-	ST15	MSSA	-	-	-	-	-	-	-	-	-	-	-	-	-	-	-	-	-	-	-	-	-	-	-	-	+	-	-	-	-	-	-	-	-
28_n	PRJEB18560	SAMEA24687418	ERS1471031	-	-	-	-	nasal	-	-	-	-	-	-	ST15	MSSA	-	-	-	-	-	-	-	-	-	-	-	-	-	-	-	-	-	-	-	-	-	-	-	-	+	-	-	-	-	-	-	-	-
28_nls	PRJEB18560	SAMEA24688918	ERS1471033	-	-	-	-	AD_nonlesional	-	-	-	-	-	-	ST15	MSSA	-	-	-	-	-	-	-	-	-	-	-	-	-	-	-	-	-	-	-	-	-	-	-	-	+	-	-	-	-	-	-	-	-
2_ls	PRJEB18560	SAMEA24662668	ERS1470998	-	-	-	-	AD_active	-	-	-	-	-	-	ST78	MSSA	-	-	-	-	-	-	-	-	-	-	-	-	-	-	-	-	-	-	-	-	-	-	-	-	+	-	-	-	-	-	-	-	-
2_nls	PRJEB18560	SAMEA24691168	ERS1471036	-	-	-	-	AD_nonlesional	-	-	-	-	-	-	ST78	MSSA	-	-	-	-	-	-	-	-	-	-	-	-	-	-	-	-	-	-	-	-	-	-	-	-	+	-	-	-	-	-	-	-	-
30_ls	PRJEB18560	SAMEA24690418	ERS1471035	-	-	-	-	AD_active	-	-	-	-	-	-	ST15	MSSA	-	-	-	-	-	-	-	-	-	-	-	-	-	-	-	-	-	-	-	-	-	-	-	-	+	-	-	-	-	-	-	-	-
30_n	PRJEB18560	SAMEA24689668	ERS1471034	-	-	-	-	nasal	-	-	-	-	-	-	ST15	MSSA	-	-	-	-	-	-	-	-	-	-	-	-	-	-	-	-	-	-	-	-	-	-	-	-	+	-	-	-	-	-	-	-	-
31_nls	PRJEB18560	SAMEA24691168	ERS1471036	-	-	-	-	AD_nonlesional	-	-	-	-	-	-	ST5	MSSA	-	-	-	-	+	-	-	+	-	+	+	-	-	+	+	+	-	-	+	-	-	-	-	-	+	-	-	-	-	-	-	-	-
32_ls	PRJEB18560	SAMEA24691918	ERS1471037	-	-	-	-	AD_active	-	-	-	-	-	-	ST89	MSSA	-	-	-	-	-	-	-	-	-	-	-	-	-	+	-	-	-	-	-	-	-	-	-	-	+	-	-	-	-	-	-	-	-
32_nls	PRJEB18560	SAMEA24692668	ERS1471038	-	-	-	-	AD_nonlesional	-	-	-	-	-	-	ST89	MSSA	-	-	-	-	-	-	-	-	-	-	-	-	-	+	-	+	-	-	-	-	-	-	-	-	+	-	+	-	-	-	-	-	-
33_ls	PRJEB18560	SAMEA24693418	ERS1471039	-	-	-	-	AD_active	-	-	-	-	-	-	ST582	MSSA	-	-	-	-	-	-	-	-	-	-	-	-	-	-	-	-	-	-	-	-	-	-	-	-	+	-	-	-	-	-	+	-	-
34_ls	PRJEB18560	SAMEA24694918	ERS1471041	-	-	-	-	AD_active	-	-	-	-	-	-	ST15	MSSA	-	-	-	-	-	-	-	-	-	-	-	-	-	-	-	-	-	-	-	-	-	-	-	-	+	-	-	-	-	-	-	-	-
34_n	PRJEB18560	SAMEA24694168	ERS1471040	-	-	-	-	nasal	-	-	-	-	-	-	ST15	MSSA	-	-	-	-	-	-	-	-	-	-	-	-	-	-	-	-	-	-	-	-	-	-	-	-	+	-	-	-	-	-	-	-	-
35_ls	PRJEB18560	SAMEA24696418	ERS1471043	-	-	-	-	AD_active	-	-	-	-	-	-	ST45	MSSA	-	-	-	+	-	-	-	+	-	+	-	-	+	+	+	-	-	-	-	-	-	-	-	+	+	-	-	-	-	-	-	-	-
35_n	PRJEB18560	SAMEA24695668	ERS1471042	-	-	-	-	nasal	-	-	-	-	-	-	ST7	MSSA	-	-	-	-	-	-	-	-	-	-	-	-	-	-	-	-	+	-	-	-	-	-	-	-	+	-	-	-	-	-	-	-	-
36_n	PRJEB18560	SAMEA24697168	ERS1471044	-	-	-	-	nasal	-	-	-	-	-	-	ST7	MSSA	-	-	-	-	-	-	-	-	-	-	-	-	-	-	-	-	+	-	-	-	-	-	-	-	+	-	-	-	-	-	-	-	-
37_ls	PRJEB18560	SAMEA24698668	ERS1471046	-	-	-	-	AD_active	-	-	-	-	-	-	ST1	MSSA	-	+	-	-	-	-	-	-	+	-	-	+	-	-	-	-	-	+	-	-	-	-	-	-	+	-	-	-	-	-	-	-	-
37_n	PRJEB18560	SAMEA24697918	ERS1471045	-	-	-	-	nasal	-	-	-	-	-	-	ST1	MSSA	-	+	-	-	-	-	-	-	+	-	-	+	-	-	-	-	-	+	-	-	-	-	-	-	+	-	-	-	-	-	-	-	-
37_nls	PRJEB18560	SAMEA24699418	ERS1471047	-	-	-	-	AD_nonlesional	-	-	-	-	-	-	ST1	MSSA	-	+	-	-	-	-	-	-	+	-	-	+	-	-	-	-	-	+	-	-	-	-	-	-	+	-	-	-	-	-	-	-	-
3_ls	PRJEB18560	SAMEA24664918	ERS1471001	-	-	-	-	AD_active	-	-	-	-	-	-	ST1	MSSA	-	+	-	-	-	-	-	-	+	-	-	+	-	-	-	-	-	+	-	-	-	-	-	-	+	-	-	-	-	-	-	-	-
3_n	PRJEB18560	SAMEA24664168	ERS1471000	-	-	-	-	nasal	-	-	-	-	-	-	ST1	MSSA	-	+	-	-	-	-	-	-	+	-	-	+	-	-	-	-	-	+	-	-	-	-	-	-	+	-	-	-	-	-	-	-	-
3_nls	PRJEB18560	SAMEA24665668	ERS1471002	-	-	-	-	AD_nonlesional	-	-	-	-	-	-	ST1	MSSA	-	+	-	-	-	-	-	-	+	-	-	+	-	-	-	-	-	+	-	-	-	-	-	-	+	-	-	-	-	-	-	-	-
40_ls	PRJEB18560	SAMEA24700168	ERS1471048	-	-	-	-	AD_active	-	-	-	-	-	-	ST59	MSSA	-	-	+	-	-	-	-	-	-	-	-	+	-	-	-	-	+	+	-	-	-	-	-	-	+	-	-	-	-	-	-	-	-
41_n	PRJEB18560	SAMEA24700918	ERS1471049	-	-	-	-	nasal	-	-	-	-	-	-	-	MSSA	-	+	-	-	-	-	-	-	+	-	-	+	-	-	-	-	-	+	-	-	-	-	-	-	+	-	-	-	-	-	-	-	-
43_ls	PRJEB18560	SAMEA24702418	ERS1471051	-	-	-	-	AD_active	-	-	-	-	-	-	-	MSSA	-	-	-	-	-	-	-	-	-	-	-	-	-	-	-	-	-	-	-	-	-	-	-	-	+	-	-	-	-	-	-	-	-
43_n	PRJEB18560	SAMEA24701668	ERS1471050	-	-	-	-	nasal	-	-	-	-	-	-	-	MSSA	-	-	-	-	-	-	-	-	-	-	-	-	-	-	-	-	-	-	-	-	-	-	-	-	+	-	-	-	-	-	-	-	-
43_nls	PRJEB18560	SAMEA24703168	ERS1471052	-	-	-	-	AD_nonlesional	-	-	-	-	-	-	-	MSSA	-	-	-	-	-	-	-	-	-	-	-	-	-	-	-	-	-	-	-	-	-	-	-	-	+	-	-	-	-	-	-	-	-
46_ls	PRJEB18560	SAMEA24704668	ERS1471054	-	-	-	-	AD_active	-	-	-	-	-	-	ST5	MSSA	-	-	-	-	-	-	-	+	-	+	-	-	-	+	+	+	+	-	-	-	-	-	-	-	+	-	-	-	-	-	-	-	-
46_n	PRJEB18560	SAMEA24703918	ERS1471053	-	-	-	-	nasal	-	-	-	-	-	-	ST5	MSSA	-	-	-	-	-	-	-	+	-	+	-	-	-	+	+	+	+	-	-	-	-	-	-	-	+	-	-	-	-	-	-	-	-
48_ls	PRJEB18560	SAMEA24706168	ERS1471056	-	-	-	-	AD_active	-	-	-	-	-	-	ST45	MSSA	-	-	-	+	-	-	-	+	-	+	-	-	+	+	+	+	-	-	-	-	-	-	-	+	+	-	-	-	-	-	-	-	-
48_n	PRJEB18560	SAMEA24705418	ERS1471055	-	-	-	-	nasal	-	-	-	-	-	-	ST45	MSSA	-	-	-	+	-	-	-	+	-	+	-	-	+	+	+	+	-	-	-	-	-	-	-	+	+	-	-	-	-	-	-	-	-
49_ls	PRJEB18560	SAMEA24707668	ERS1471058	-	-	-	-	AD_active	-	-	-	-	-	-	ST45	MSSA	-	-	-	+	-	-	-	+	-	+	-	-	+	+	+	+	-	-	-	-	-	-	-	+	+	-	-	-	-	-	-	-	-
49_n	PRJEB18560	SAMEA24706918	ERS1471057	-	-	-	-	nasal	-	-	-	-	-	-	ST45	MSSA	-	-	-	+	-	-	-	+	-	+	-	-	+	+	+	+	-	-	-	-	-	-	-	+	+	-	-	-	-	-	-	-	-
4_ls	PRJEB18560	SAMEA24667168	ERS1471004	-	-	-	-	AD_active	-	-	-	-	-	-	ST5	MSSA	-	-	-	-	-	-	-	+	-	+	-	-	-	+	+	+	+	-	-	-	-	-	-	-	+	-	-	-	-	-	-	-	-
4_n	PRJEB18560	SAMEA24666418	ERS1471003	-	-	-	-	nasal	-	-	-	-	-	-	ST5	MSSA	-	-	-	-	-	-	-	+	-	+	-	-	-	+	-	+	+	-	-	-	-	-	-	-	+	-	-	-	-	-	-	-	-
4_nls	PRJEB18560	SAMEA24667918	ERS1471005	-	-	-	-	AD_nonlesional	-	-	-	-	-	-	ST7	MSSA	-	-	-	-	-	-	-	-	-	-	-	-	-	-	-	-	+	-	-	-	-	-	-	-	+	-	-	-	-	-	-	-	-
50_ls	PRJEB18560	SAMEA24708418	ERS1471059	-	-	-	-	AD_active	-	-	-	-	-	-	ST1	MSSA	-	+	+	-	-	-	-	-	+	-	-	+	-	-	-	-	-	+	-	-	-	-	-	-	+	-	-	-	-	-	-	-	-
50_nls	PRJEB18560	SAMEA24709168	ERS1471060	-	-	-	-	AD_nonlesional	-	-	-	-	-	-	ST1	MSSA	-	+	+	-	-	-	-	-	+	-	-	+	-	-	-	-	-	+	-	-	-	-	-	-	+	-	-	-	-	-	-	-	-
52_ls	PRJEB18560	SAMEA24708418	ERS1471059	-	-	-	-	AD_active	-	-	-	-	-	-	-	MSSA	-	-	-	-	-	-	-	-	+	-	-	-	-	-	-	-	-	-	-	-	-	-	-	-	+	-	-	-	-	-	-	-	-
52_n	PRJEB18560	SAMEA24709918	ERS1471061	-	-	-	-	nasal	-	-	-	-	-	-	-	MSSA	-	-	-	-	-	-	-	-	+	-	-	-	-	-	-	-	-	-	-	-	-	-	-	-	+	-	-	-	-	-	-	-	-
52_nls	PRJEB18560	SAMEA24711418	ERS1471063	-	-	-	-	AD_nonlesional	-	-	-	-	-	-	-	MSSA	-	-	-	-	-	-	-	-	+	-	-	-	-	-	-	-	-	-	-	-	-	-	-	-	+	-	-	-	-	-	-	-	-
53_ls	PRJEB18560	SAMEA24712918	ERS1471065	-	-	-	-	AD_active	-	-	-	-	-	-	ST1	MSSA	-	+	-	-	-	-	-	-	+	-	-	+	-	-	-	-	-	+	-	-	-	-	-	-	+	-	-	-	-	-	-	-	-
53_n	PRJEB18560	SAMEA24712168	ERS1471064	-	-	-	-	nasal	-	-	-	-	-	-	ST1	MSSA	-	+	-	-	-	-	-	-	+	-	-	+	-	-	-	-	-	+	-	-	-	-	-	-	+	-	-	-	-	-	-	-	-
56_n	PRJEB18560	SAMEA24713668	ERS1471066	-	-	-	-	nasal	-	-	-	-	-	-	ST582	MSSA	-	-	-	-	-	-	-	-	-	-	-	-	-	-	-	-	-	-	-	-	-	-	-	-	+	-	-	-	-	-	-	-	-
57_ls	PRJEB18560	SAMEA24714418	ERS1471067	-	-	-	-	AD_active	-	-	-	-	-	-	ST8	MSSA	-	-	-	-	-	-	-	-	-	-	-	-	-	-	-	-	-	-	-	-	-	-	-	-	+	-	-	-	-	-	-	-	-
58_ls	PRJEB18560	SAMEA24715918	ERS1471069	-	-	-	-	AD_active	-	-	-	-	-	-	ST1	MSSA	-	+	-	-	-	-	-	-	+	-	-	+	-	-	-	-	-	+	-	-	-	-	-	-	+	-	-	-	-	-	-	-	-
58_n	PRJEB18560	SAMEA24715168	ERS1471068	-	-	-	-	nasal	-	-	-	-	-	-	ST1	MSSA	-	+	-	-	-	-	-	-	+	-	-	+	-	-	-	-	-	+	-	-	-	-	-	-	+	-	-	-	-	-	-	-	-
58_nls	PRJEB18560	SAMEA24716668	ERS1471070	-	-	-	-	AD_nonlesional	-	-	-	-	-	-	ST1	MSSA	-	+	-	-	-	-	-	-	+	-	-	+	-	-	-	-	-	+	-	-	-	-	-	-	+	-	-	-	-	-	-	-	-
59_ls	PRJEB18560	SAMEA24717418	ERS1471071	-	-	-	-	AD_active	-	-	-	-	-	-	ST97	MSSA	-	-	-	-	-	-	-	-	-	-	-	-	-	-	-	-	-	-	-	-	-	-	-	-	+	-	-	-	-	-	-	-	-
60_n	PRJEB18560	SAMEA24718168	ERS1471072	-	-	-	-	nasal	-	-	-	-	-	-	ST907	MSSA	-	-	-	-	-	-	+	+	+	+	-	-	-	+	+	+	-	-	-	-	-	+	-	+	-	-	-	-	-	-	-	-	-
60_nls	PRJEB18560	SAMEA24718918	ERS1471073	-	-	-	-	AD_nonlesional	-	-	-	-	-	-	ST907	MSSA	-	-	-	-	-	-	+	+	+	+	-	-	-	+	+	+	-	-	-	-	-	+	-	+	-	-	-	-	-	-	-	-	-
61_ls	PRJEB18560	SAMEA24720418	ERS1471075	-	-	-	-	AD_active	-	-	-	-	-	-	ST582	MSSA	-	-	-	-	-	-	-	-	-	-	-	-	-	-	-	-	-	-	-	-	-	-	-	-	+	-	-	-	-	-	-	-	-
61_n	PRJEB18560	SAMEA24719668	ERS1471074	-	-	-	-	nasal	-	-	-	-	-	-	ST582	MSSA	-	-	-	-	-	-	-	-	-	-	-	-	-	-	-	-	-	-	-	-	-	-	-	-	+	-	-	-	-	-	-	-	-
61_nls	PRJEB18560	SAMEA24721168	ERS1471076	-	-	-	-	AD_nonlesional	-	-	-	-	-	-	ST582	MSSA	-	-	-	-	-	-	-	-	-	-	-	-	-	-	-	-	-	-	-	-	-	-	-	-	+	-	-	-	-	-	-	-	-
62_ls	PRJEB18560	SAMEA24722668	ERS1471078	-	-	-	-	AD_active	-	-	-	-	-	-	ST45	MSSA	-	-	-	+	-	-	-	+	-	+	-	-	+	+	+	+	-	-	-	-	-	-	-	+	+	-	-	-	-	-	-	-	-
62_n	PRJEB18560	SAMEA24721918	ERS1471077	-	-	-	-	nasal	-	-	-	-	-	-	ST45	MSSA	-	-	-	+	-	-	-	+	-	+	-	-	+	+	+	+	-	-	-	-	-	-	-	+	+	-	-	-	-	-	-	-	-
67_n	PRJEB18560	SAMEA24723418	ERS1471079	-	-	-	-	nasal	-	-	-	-	-	-	ST582	MSSA	-	-	-	-	-	-	-	-	-	-	-	-	-	-	-	-	-	-	-	-	-	-	-	-	+	-	-	-	-	-	+	-	-
68_ls	PRJEB18560	SAMEA24724918	ERS1471081	-	-	-	-	AD_active	-	-	-	-	-	-	ST15	MSSA	-	-	-	-	-	-	-	-	-	-	-	-	-	-	-	-	-	-	-	-	-	-	-	-	+	-	-	-	-	-	-	-	-
68_n	PRJEB18560	SAMEA24724168	ERS1471080	-	-	-	-	nasal	-	-	-	-	-	-	ST15	MSSA	-	-	-	-	-	-	-	-	-	-	-	-	-	-	-	-	-	-	-	-	-	-	-	-	+	-	-	-	-	-	-	-	-
6_ls	PRJEB18560	SAMEA24668668	ERS1471006	-	-	-	-	AD_active	-	-	-	-	-	-	ST12	MSSA	-	-	-	-	-	-	-	-	-	-	-	-	-	-	-	-	+	-	-	-	-	-	-	-	+	-	+	-	-	-	-	-	-
70_n	PRJEB18560	SAMEA24725668	ERS1471082	-	-	-	-	nasal	-	-	-	-	-	-	-	MSSA	-	-	-	-	-	-	-	+	-	+	-	-	-	+	+	+	-	-	-	-	-	-	-	+	+	-	-	-	-	-	-	-	-
71_ls	PRJEB18560	SAMEA24727168	ERS1471084	-	-	-	-	AD_active	-	-	-	-	-	-	ST30	MSSA	-	-	-	-	-	-	+	+	-	+	-	-	-	+	+	+	-	-	-	-	-	+	-	+	-	-	-	-	-	-	-	-	-
71_n	PRJEB18560	SAMEA24726418	ERS1471083	-	-	-	-	nasal	-	-	-	-	-	-	ST30	MSSA	-	-	-	-	-	-	+	+	-	+	-	-	-	+	+	+	-	-	-	-	-	+	-	+	-	-	-	-	-	-	-	-	-
71_nls	PRJEB18560	SAMEA24727918	ERS1471085	-	-	-	-	AD_nonlesional	-	-	-	-	-	-	ST30	MSSA	-	-	-	-	-	-	+	+	-	+	-	-	-	+	+	-	-	-	-	-	-	+	-	+	-	-	-	-	-	-	-	-	-
72_n	PRJEB18560	SAMEA24728668	ERS1471086	-	-	-	-	nasal	-	-	-	-	-	-	ST45	MSSA	-	-	-	-	-	-	-	+	-	+	-	-	-	+	+	+	-	-	-	-	-	-	-	+	+	-	-	-	-	-	-	-	-
73_ls	PRJEB18560	SAMEA24729418	ERS1471087	-	-	-	-	AD_active	-	-	-	-	-	-	ST45	MSSA	-	-	-	+	-	-	-	+	-	+	-	-	+	+	+	+	-	-	-	-	-	-	-	+	+	-	-	-	-	-	-	-	-
73_n	PRJEB18560	SAMEA24730168	ERS1471088	-	-	-	-	nasal	-	-	-	-	-	-	ST45	MSSA	-	-	-	+	-	-	-	+	-	-	-	-	+	+	+	+	-	-	-	-	-	-	-	-	+	-	-	-	-	-	-	-	-
73_nls	PRJEB18560	SAMEA24730918	ERS1471089	-	-	-	-	AD_nonlesional	-	-	-	-	-	-	ST45	MSSA	-	-	-	+	-	-	-	+	-	+	-	-	+	+	+	-	-	-	-	-	-	-	-	-	+	-	-	-	-	-	-	-	-
74_n	PRJEB18560	SAMEA24731668	ERS1471090	-	-	-	-	nasal	-	-	-	-	-	-	ST101	MSSA	-	-	-	-	-	-	-	-	-	-	-	-	-	-	-	-	+	-	-	-	-	-	-	-	+	-	-	-	-	-	-	-	-
76_ls	PRJEB18560	SAMEA24733168	ERS1471092	-	-	-	-	AD_active	-	-	-	-	-	-	ST1	MSSA	-	+	-	-	-	-	-	-	+	-	-	+	-	-	-	-	-	+	-	-	-	-	-	-	+	-	-	-	-	-	-	-	-
76_n	PRJEB18560	SAMEA24732418	ERS1471091	-	-	-	-	nasal	-	-	-	-	-	-	ST1	MSSA	-	+	-	-	-	-	-	-	+	-	-	+	-	-	-	-	-	+	-	-	-	-	-	-	+	-	-	-	-	-	-	-	-
76_nls	PRJEB18560	SAMEA24733918	ERS1471093	-	-	-	-	AD_nonlesional	-	-	-	-	-	-	ST1	MSSA	-	+	-	-	-	-	-	-	+	-	-	+	-	-	-	-	-	+	-	-	-	-	-	-	+	-	-	-	-	-	-	-	-
77_ls	PRJEB18560	SAMEA24735418	ERS1471095	-	-	-	-	AD_active	-	-	-	-	-	-	ST5	MSSA	-	-	-	-	+	-	-	+	-	+	+	-	-	+	+	+	+	-	+	-	-	-	-	-	+	-	-	-	-	-	-	-	-
77_n	PRJEB18560	SAMEA24734668	ERS1471094	-	-	-	-	nasal	-	-	-	-	-	-	ST5	MSSA	-	-	-	-	+	-	-	+	-	+	+	-	-	+	+	+	+	-	+	-	-	-	-	-	+	-	-	-	-	-	-	-	-
78_ls	PRJEB18560	SAMEA24736918	ERS1471097	-	-	-	-	AD_active	-	-	-	-	-	-	ST7	MSSA	-	-	-	-	-	-	-	-	-	-	-	-	-	-	-	-	+	-	-	-	-	-	-	-	+	-	-	-	-	-	-	-	-
78_n	PRJEB18560	SAMEA24736168	ERS1471096	-	-	-	-	nasal	-	-	-	-	-	-	ST1	MSSA	-	+	-	-	-	-	-	-	+	-	-	+	-	-	-	-	-	+	-	-	-	-	-	-	+	-	-	-	-	-	-	-	-
7_n	PRJEB18560	SAMEA24669418	ERS1471007	-	-	-	-	nasal	-	-	-	-	-	-	ST30	MSSA	-	+	-	-	-	-	+	+	-	-	-	-	-	-	-	-	-	-	-	-	-	-	-	+	-	-	-	-	-	-	-	-	-
81_ls	PRJEB18560	SAMEA24737668	ERS1471098	-	-	-	-	AD_active	-	-	-	-	-	-	ST45	MSSA	-	-	-	-	-	-	-	+	-	+	-	-	-	+	-	+	-	-	-	-	-	-	-	+	+	-	-	-	-	-	-	-	-
81_n	PRJEB18560	SAMEA24738418	ERS1471099	-	-	-	-	nasal	-	-	-	-	-	-	ST45	MSSA	-	-	-	-	-	-	-	+	-	+	-	-	-	+	+	+	-	-	-	-	-	-	-	+	+	-	-	-	-	-	-	-	-
82_ls	PRJEB18560	SAMEA24739168	ERS1471100	-	-	-	-	AD_active	-	-	-	-	-	-	ST1	MSSA	-	+	-	-	-	-	-	-	+	-	-	+	-	-	-	-	-	+	-	-	-	-	-	-	+	-	-	-	-	-	-	-	-
83_ls	PRJEB18560	SAMEA24739918	ERS1471101	-	-	-	-	AD_active	-	-	-	-	-	-	ST45	MSSA	-	-	-	-	-	-	-	+	-	+	-	-	-	+	+	+	-	-	-	-	-	-	-	+	+	-	-	-	-	-	-	-	-
84_ls	PRJEB18560	SAMEA24741418	ERS1471103	-	-	-	-	AD_active	-	-	-	-	-	-	ST582	MSSA	-	-	-	-	-	-	-	-	-	-	-	-	-	-	-	-	-	-	-	-	-	-	-	-	+	-	-	-	-	-	-	-	-
84_n	PRJEB18560	SAMEA24740668	ERS1471102	-	-	-	-	nasal	-	-	-	-	-	-	ST582	MSSA	-	-	-	-	-	-	-	-	-	-	-	-	-	-	-	-	-	-	-	-	-	-	-	-	+	-	-	-	-	-	-	-	-
84_nls	PRJEB18560	SAMEA24742168	ERS1471104	-	-	-	-	AD_nonlesional	-	-	-	-	-	-	ST582	MSSA	-	-	-	-	-	-	-	-	-	-	-	-	-	-	-	-	-	-	-	-	-	-	-	-	+	-	-	-	-	-	-	-	-
85_ls	PRJEB18560	SAMEA24743668	ERS1471106	-	-	-	-	AD_active	-	-	-	-	-	-	ST7	MSSA	-	-	-	-	-	-	-	-	-	-	-	-	-	-	-	-	+	-	-	-	-	-	-	-	+	-	-	-	-	-	-	-	-
85_n	PRJEB18560	SAMEA24742918	ERS1471105	-	-	-	-	nasal	-	-	-	-	-	-	ST7	MSSA	-	-	-	-	-	-	-	-	-	-	-	-	-	-	-	-	+	-	-	-	-	-	-	-	+	-	-	-	-	-	-	-	-
85_nls	PRJEB18560	SAMEA24744418	ERS1471107	-	-	-	-	AD_nonlesional	-	-	-	-	-	-	ST7	MSSA	-	-	-	-	-	-	-	-	-	-	-	-	-	-	-	-	+	-	-	-	-	-	-	-	+	-	-	-	-	-	-	-	-
86_ls	PRJEB18560	SAMEA24745918	ERS1471109	-	-	-	-	AD_active	-	-	-	-	-	-	-	MSSA	-	-	-	+	-	-	+	+	-	+	-	-	+	+	+	+	-	-	-	-	-	-	-	+	+	-	-	-	-	-	-	-	-
86_n	PRJEB18560	SAMEA24745168	ERS1471108	-	-	-	-	nasal	-	-	-	-	-	-	-	MSSA	-	-	-	+	-	-	+	+	-	+	-	-	+	+	+	+	-	-	-	-	-	-	-	+	+	-	-	-	-	-	-	-	-
86_nls	PRJEB18560	SAMEA24746668	ERS1471110	-	-	-	-	AD_nonlesional	-	-	-	-	-	-	-	MSSA	-	-	-	+	-	-	+	+	-	+	-	-	+	+	+	+	-	-	-	-	-	-	-	+	+	-	-	-	-	-	-	-	-
87_ls	PRJEB18560	SAMEA24748168	ERS1471112	-	-	-	-	AD_active	-	-	-	-	-	-	ST5	MSSA	-	-	-	-	+	-	-	+	-	+	+	-	-	+	+	+	-	-	+	-	-	-	-	-	+	-	-	-	-	-	-	-	-
87_n	PRJEB18560	SAMEA24747418	ERS1471111	-	-	-	-	nasal	-	-	-	-	-	-	ST5	MSSA	-	-	-	-	+	-	-	+	-	+	+	-	-	+	+	+	-	-	+	-	-	-	-	-	+	-	-	-	-	-	-	-	-
88_ls	PRJEB18560	SAMEA24749668	ERS1471114	-	-	-	-	AD_active	-	-	-	-	-	-	ST1	MSSA	-	+	-	-	-	-	-	-	+	-	-	+	-	-	-	-	-	+	-	-	-	-	-	-	+	-	-	-	-	-	-	-	-
88_n	PRJEB18560	SAMEA24748918	ERS1471113	-	-	-	-	nasal	-	-	-	-	-	-	ST1	MSSA	-	+	-	-	-	-	-	-	+	-	-	+	-	-	-	-	-	+	-	-	-	-	-	-	+	-	-	-	-	-	-	-	-
89_n	PRJEB18560	SAMEA24750418	ERS1471115	-	-	-	-	nasal	-	-	-	-	-	-	-	MSSA	-	-	-	-	-	-	-	-	-	-	-	-	-	-	-	-	-	-	-	-	-	-	-	-	+	-	-	-	-	-	-	-	-
91_ls	PRJEB18560	SAMEA24751918	ERS1471117	-	-	-	-	AD_active	-	-	-	-	-	-	ST50	MSSA	-	-	-	-	-	-	-	-	-	+	-	-	-	+	+	+	-	-	-	-	-	+	-	+	+	+	-	-	-	-	-	-	-
91_n	PRJEB18560	SAMEA24751168	ERS1471116	-	-	-	-	nasal	-	-	-	-	-	-	ST50	MSSA	-	-	-	-	-	-	-	-	-	+	-	-	-	+	+	+	-	-	-	-	-	+	-	+	+	+	-	-	-	-	-	-	-
92_ls	PRJEB18560	SAMEA24753418	ERS1471119	-	-	-	-	AD_active	-	-	-	-	-	-	ST1	MSSA	-	+	-	-	-	-	-	-	+	-	-	+	-	-	-	-	-	+	-	-	-	-	-	-	+	-	-	-	-	-	-	-	-
92_n	PRJEB18560	SAMEA24752668	ERS1471118	-	-	-	-	nasal	-	-	-	-	-	-	ST1	MSSA	-	+	-	-	-	-	-	-	+	-	-	+	-	-	-	-	-	+	-	-	-	-	-	-	+	-	-	-	-	-	-	-	-
92_nls	PRJEB18560	SAMEA24754168	ERS1471120	-	-	-	-	AD_nonlesional	-	-	-	-	-	-	ST1	MSSA	-	+	-	-	-	-	-	-	+	-	-	+	-	-	-	-	-	+	-	-	-	-	-	-	+	-	-	-	-	-	-	-	-
93_ls	PRJEB18560	SAMEA24754918	ERS1471121	-	-	-	-	AD_active	-	-	-	-	-	-	ST15	MSSA	-	-	-	-	-	-	-	-	-	-	-	-	-	-	-	-	-	-	-	-	-	-	-	-	+	-	-	-	-	-	-	-	-
96_ls	PRJEB18560	SAMEA24756418	ERS1471123	-	-	-	-	AD_active	-	-	-	-	-	-	ST8	MSSA	-	-	-	-	-	-	-	-	-	-	-	-	-	-	-	-	-	-	-	-	-	-	-	-	+	-	-	-	-	-	-	-	-
96_n	PRJEB18560	SAMEA24755668	ERS1471122	-	-	-	-	nasal	-	-	-	-	-	-	ST8	MSSA	-	-	-	-	-	-	-	-	-	-	-	-	-	-	-	-	-	-	-	-	-	-	-	-	+	-	-	-	-	-	-	-	-
96_nls	PRJEB18560	SAMEA24757168	ERS1471124	-	-	-	-	AD_nonlesional	-	-	-	-	-	-	ST8	MSSA	-	-	-	-	-	-	-	-	-	-	-	-	-	-	-	-	-	-	-	-	-	-	-	-	+	-	-	-	-	-	-	-	-
97_ls	PRJEB18560	SAMEA24758668	ERS1471126	-	-	-	-	AD_active	-	-	-	-	-	-	ST8	MSSA	-	-	-	-	-	-	-	-	-	-	-	+	-	-	-	-	-	+	-	-	-	-	-	-	+	-	-	-	+	+	-	-	-
97_n	PRJEB18560	SAMEA24757918	ERS1471125	-	-	-	-	nasal	-	-	-	-	-	-	ST8	MSSA	-	-	-	-	-	-	-	-	-	-	-	+	-	-	-	-	-	+	-	-	-	-	-	-	+	-	-	-	+	+	-	-	-
97_nls	PRJEB18560	SAMEA24759418	ERS1471127	-	-	-	-	AD_nonlesional	-	-	-	-	-	-	ST8	MSSA	-	-	-	-	-	-	-	-	-	-	-	-	-	-	-	-	-	-	-	-	-	-	-	-	+	-	-	-	-	-	-	-	-
98_n	PRJEB18560	SAMEA24760168	ERS1471128	-	-	-	-	nasal	-	-	-	-	-	-	ST3628	MSSA	-	-	-	-	-	-	-	+	-	+	-	-	-	+	+	+	-	-	-	-	-	-	-	-	+	-	-	-	-	-	-	-	-
99_n	PRJEB18560	SAMEA24760918	ERS1471129	-	-	-	-	nasal	-	-	-	-	-	-	ST398	MSSA	-	-	-	-	-	-	-	-	-	-	-	-	-	-	-	-	-	-	-	-	-	-	-	-	-	-	-	-	-	-	-	-	-
9_n	PRJEB18560	SAMEA24670168	ERS1471008	-	-	-	-	nasal	-	-	-	-	-	-	ST1	MSSA	-	+	-	-	-	-	-	-	+	-	-	+	-	-	-	-	-	+	-	-	-	-	-	-	+	-	-	-	-	-	-	-	-
*The presence of VFGs (Table S3) of S. aureus was analyzed by a blastn search against the assembled genome sequences, and the presence/absence decision was made with the thresholds of sequence identity ≥ 95% and coverage ≥ 80%.
**The presence and mutation of antimicrobial resistance genes were detected and using ResFinder 4.1 with the ResFinder database 2022-05-24 and PointFinder database 2021-02-01, and default parameters.
-; negative, +; positive
[truncated: 40 more columns]

## Sheet: Supplementary Table 3
Supplementary Table 3. List of virulence factor genes of S. aureus for blastn search.
gene	product	reference_species	reference_strain_name	accession_no.	sequence of nucleotic acid
sea	Staphylococcal Enterotoxin A	S_aureus	MW2	BA000033	﻿ATGAAAAAAACAGCATTTACATTACTTTTATTCATTGCCCTAACGTTGACAACAAGTCCACTTGTAAATGGTAGCGAGAAAAGCGAAGAAATAAATGAAAAAGATTTGCGAAAAAAGTCTGAATTGCAGGGAACAGCTTTAGGCAATCTTAAACAAATCTATTATTACAATGAAAAAGCTAAAACTGAAAATAAAGAGAGTCACGATCAATTTTTACAGCATACTATATTGTTTAAAGGCTTTTTTACAGATCATTCGTGGTATAACGATTTATTAGTAGATTTTGATTCAAAGGATATTGTTGATAAATATAAAGGGAAAAAAGTAGACTTGTATGGTGCTTATTATGGTTATCAATGTGCGGGTGGTACACCAAACAAAACAGCTTGTATGTATGG…
seb	Staphylococcal Enterotoxin B	S_aureus	COL	CP000046	﻿ATGTATAAGAGATTATTTATTTCACATGTAATTTTGATATTCGCACTGATATTAGTTATTTCTACACCCAACGTTTTAGCAGAGAGTCAACCAGATCCTAAACCAGATGAGTTGCACAAATCGAGTAAATTCACTGGTTTGATGGAAAATATGAAAGTTTTGTATGATGATAATCATGTATCAGCAATAAACGTTAAATCTATAGATCAATTTCTATACTTTGACTTAATATATTCTATTAAGGACACTAAGTTAGGGAATTATGATAATGTTCGAGTCGAATTTAAAAACAAAGATTTAGCTGATAAATACAAAGATAAATACGTAGATGTGTTTGGAGCTAATTATTATTATCAATGTTATTTTTCTAAAAAAACGAATGATATTAATTCGCATCA…
sec3	Staphylococcal Enterotoxin C3	S_aureus	N315	BA000018	﻿ATGTATAAGAGATTATTTATTTCACGTGTAATTTTGATATTCGCACTGATACTAGTTATTTCTACACCCAACGTTTTAGCAGAGAGTCAACCAGACCCTATGCCAGATGATTTGCACAAATCAAGTGAGTTTACTGGTACGATGGGTAATATGAAATATTTATATGATGATCATTATGTATCAGCAACTAAAGTTAAGTCTGTAGATAAATTTTTGGCACATGATTTAATTTATAACATTAGTGATAAAAAACTGAAAAATTATGACAAAGTGAAAACAGAGTTATTAAATGAAGATTTAGCAAAGAAGTACAAAGATGAAGTAGTTGATGTGTATGGATCAAATTACTATGTAAACTGCTATTTTTCATCCAAAGATAATGTAGGTAAAGTTACAGG…
sec4	Staphylococcal Enterotoxin C4	S_aureus	MW2	BA000033	﻿ATGAATAAGAGTCGATTTATTTCATGCGTAATTTTGATATTCGCACTTATACTAGTTCTTTTTACACCCAACGTATTAGCAGAGAGCCAACCAGACCCTACGCCAGATGAGTTGCACAAATCAAGTGAGTTTACTGGTACGATGGGTAATATGAAATATTTATATGATGATCATTATGTATCAGCAACTAAAGTTAAGTCTGTAGATAAATTTTTGGCACATGATTTAATTTATAACATTAGTGATAAAAAACTAAAAAATTATGACAAAGTGAAAACAGAGTTATTAAATGAAGATTTAGCAAAAAAGTACAAAGATGAAGTAGTTGATGTGTATGGATCAAATTACTATGTAAACTGCTATTTTTCATCCAAAGATAATGTAGGTAAAGTTACAGG…
sed	Staphylococcal Enterotoxin D	S_aureus	SK1027	GQ900447	﻿GTGCTCAAATTTATTGAAAAAAGGTGGAATATGAAAAAATTTAACATTCTTATTGCATTACTCTTTTTTACTAGTTTGGTAATATCTCCTTTAAACGTTAAAGCCAATGAAAACATTGATTCAGTAAAAGAGAAAGAATTGCATAAAAAATCTGAATTAAGTAGTACCGCGCTAAATAATATGAAACATTCTTATGCAGATAAAAATCCAATAATAGGAGAAAATAAAAGTACAGGAGATCAATTTTTAGAAAATACTTTGCTTTACAAAAAATTTTTTACTGACCTTATCAATTTTGAAGATTTATTAATAAACTTCAATTCAAAAGAAATGGCTCAACATTTCAAATCTAAAAATGTAGATGTTTACGCTATAAGATATAGCATTAATTGTTATGG…
see	Staphylococcal Enterotoxin E	S_aureus	M21319	M21319	﻿ATGAAAAAAACAGCATTTATACTACTTTTATTCATTGCCCTAACGTTGACAACAAGTCCACTTGTAAATGGTAGCGAGAAAAGCGAAGAAATAAATGAAAAAGATTTGCGAAAAAAGTCTGAATTACAAAGAAATGCTTTAAGCAATCTTAGGCAAATTTATTATTATAATGAAAAAGCTATAACTGAAAACAAAGAGAGTGATGATCAGTTTTTAGAGAATACTTTGTTATTTAAAGGTTTTTTCACAGGTCATCCATGGTATAACGATTTATTAGTAGATCTTGGTTCAAAAGATGCTACTAATAAATATAAAGGGAAAAAAGTAGACTTATATGGTGCTTATTATGGATATCAATGTGCTGGAGGCACACCAAATAAAACAGCATGTATGTACGG…
tst1	Toxic Shock Syndrome Toxin 1	S_aureus	N315	BA000018	﻿ATGAATAAAAAATTACTAATGAATTTTTTTATCGTAAGCCCTTTGTTGCTTGCGACAATCGCTACAGATTTTACCCCTGTTCCCTTATCATCTAATCAAATAATCAAAACTGCAAAAGCATCTACAAACGATAATATAAAGGATTTGCTAGACTGGTATAGTAGTGGGTCTGACACTTTTACAAATAGTGAAGTTTTAGATAATTCCTTAGGATCTATGCGTATAAAAAACACAGATGGCAGCATCAGCCTTATAATTTTTCCGAGTCCTTATTATAGCCCTGCTTTTACAAAAGGGGAAAAAGTTGACTTAAACACAAAAAGAACTAAAAAAAGCCAACATACTAGCGAAGGAACTTATATCCATTTCCAAATAAGTGGCGTTACAAATACTGAAAA…
seg	Staphylococcal Enterotoxin G	S_aureus	N315	BA000018	﻿ATGAAGAAATTATCTACTGTAATTATTATTTTGATTCTAGAAATAGTTTTTCATAATATGAATTATGTGAATGCTCAACCCGATCCTAAATTAGACGAACTAAATAAAGTAAGTGATTATAAAAATAATAAGGGAACTATGGGTAATGTAATGAATCTTTATACGTCTCCACCTGTTGAAGGAAGAGGAGTTATTAATTCTAGACAGTTTTTATCTCATGATTTAATTTTTCCAATTGAGTATAAGAGTTATAATGAGGTTAAAACTGAATTAGAAAATACAGAATTAGCTAACAATTATAAAGATAAAAAAGTAGACATTTTTGGCGTTCCATATTTTTATACATGTATAATACCTAAATCTGAACCGGATATAAACCAAAATTTTGGAGGTTGTTG…
seh	Staphylococcal Enterotoxin H	S_aureus	MW2	BA000033	﻿ATGATTAATAAAATTAAAATATTATTTTCGTTTTTAGCATTATTACTTTCATTCACATCATATGCGAAAGCAGAAGATTTACACGATAAAAGTGAGTTAACAGATTTAGCTTTAGCTAATGCATATGGTCAATATAATCACCCATTCATTAAAGAAAATATTAAGAGTGATGAAATAAGTGGAGAAAAAGATTTAATATTTAGAAATCAAGGTGATAGTGGCAATGATTTGAGAGTAAAGTTTGCAACTGCTGATTTAGCTCAGAAGTTTAAAAATAAAAATGTAGATATATATGGGGCATCTTTTTATTATAAGTGTGAAAAAATAAGTGAAAATATTTCTGAATGTCTATATGGAGGTACAACACTAAATAGTGAAAAATTGGCACAGGAAAGGGT…
sei	Staphylococcal Enterotoxin I	S_aureus	N315	BA000018	﻿ATGAAAAAATTTAAATATAGTTTTATATTAGTTTTTATATTACTTTTTAACATTAAAGATCTTACGTATGCTCAAGGTGATATTGGTGTAGGTAACTTAAGAAATTTCTATACAAAACATGATTATATAGATTTAAAAGGCGTCACAGATAAAAACCTACCTATTGCAAATCAACTCGAATTTTCAACAGGTACCAATGATTTGATCTCAGAATCTAATAATTGGGACGAAATAAGTAAATTTAAAGGAAAGAAACTGGATATTTTTGGCATTGATTATAATGGTCCTTGTAAATCTAAATACATGTATGGAGGGGCCACTTTATCAGGACAATACTTAAATTCTGCTAGAAAAATCCCTATTAATCTTTGGGTTAATGGCAAACATAAAACAATTTC…
selj	Staphylococcal Enterotoxin-like J	S_aureus	Fukuoka5	AB765928	﻿ATGAAAAAAAGAATATTTATACTGATTTTCTCCCTGACGTTAACACTACTAATAACCCCTTTAGTTTACAGCGATAGCAAAAATGAAACAATTAAAGAAAAGAATTTGCACAAAAAATCAGAGTTAAGTAGTATTACTTTAAATAACCTCAGACATATATACTTCTTTAACGAAAAGGGTATCTCTGAAAAGATAATGACAGAAGATCAATTTTTAGATTACACACTATTATTTAAAAGTTTTTTCATAAGTCATTCACAGTATAACGACTTATTGGTACAATTCGATTCAAAAGAAACAGTTAATAAGTTTAAAGGCAAACAAGTAGATCTATACGGATCTTATTATGGTTTTCAATGTTCTGGTGGTAAACCAAATAAAACAGCATGTATGTATGG…
sek1	Staphylococcal Enterotoxin K1	S_aureus	MW2	BA000033	﻿ATGAAAAAATTAATAAGCATCTTATTAATAAATATAATAATTTTAGGTGTCTCTAATAATGCCAGCGCTCAAGGTGATATAGGAATTGATAATCTCAGGAATTTTTATACAAAAAAAGACTTTATAAATTTAAAAGATGTAAAAGACAATGATACTCCTATAGCTAATCAACTACAATTTTCAAATGAATCCTATGATTTAATTTCAGAATCAAAAGATTTTAATAAATTTAGTAATTTCAAAGGAAAAAAACTTGATGTTTTTGGTATTAGTTATAATGGCCAGTGTAACACTAAATACATATATGGTGGAATCACAGCTACTAACGAATATCTAGATAAACCTAGAAATATACCTATAAATATATGGATCAATGGAAATCACAAAACTATTTCTAC…
sek2	Staphylococcal Enterotoxin K2	S_aureus	COL	CP000046	﻿ATGAAAAAATTAATAAGCATCTTATTAATAAATATAATAATTTTAGGTGTCTCTAATAGTGCCAGCGCTCAAGGTGATATAGGAATTGATAATCTCAGGAATTTTTATACAAAAAAAGACTTCGTAGATTTAAAAGATGTAAAAGACAATGATACTCCTATAGCTAATCAACTACAATTTTCAAATGAATCTTATGATTTAATTTCAGAATCAAAAGATTTTAATAAATTTAGTAATTTCAAGGGAAAAAAACTTGATGTTTTTGGTATTAGTTATAATGGCCAGTGTAACACTAAATACATATATGGCGGAGTCACAGCTACTAACGAATATCTAGATAAATCTAGAAATATACCTATAAATATATGGATTAATGGAAATCACAAAACTATTTCTAC…
sel	Staphylococcal Enterotoxin L	S_aureus	MW2	BA000033	﻿ATGAAAAAAAGATTATTATTTGTAATTGTTATTACTTTATTTATTTTTTCTTCTAATCATACAGTCTTATCTAACGGCGATGTAGGTCCAGGAAACCTAAGAAATTTTTATACTAAATATGAATATGTGAATTTAAAGAATGTTAAAGACAAAAATTCACCAGAATCACACCGCTTAGAATACTCGTATAAAAATGATACATTGTATGCTGAATTTGACAATGAATATATAACTAGTGATCTAAAGGGAAAAAATGTCGATGTTTTTGGTATAAGCTATAAATATGGTTCTAACTCTCGTACTATATATGGTGGTGTTACTAAAGCAGAAAACAATAAATTAGATTCGCCAAGAATAATACCTATAAATTTAATTATCAATGGCAAGCATCAAACAGT…
sem	Staphylococcal Enterotoxin M	S_aureus	N315	BA000018	﻿ATGAAAAGAATACTTATCATTGTTGTTTTATTGTTTTGCTATTCGCAAAATCATATCGCAACCGCTGATGTCGGAGTTTTGAATCTTAGGAACTATTATGGTAGCTATCCAATTGAAGACCACCAAAGTATTAATCCTGAAAATAATCATCTTTCGCATCAATTAGTTTTTTCTATGGATAATTCGACAGTAACAGCTGAATTTAAGAACGTTGATGATGTAAAGAAATTCAAAAATCATGCTGTAGATGTATATGGTCTAAGTTATAGTGGATATTGTTTGAAAAACAAATATATATACGGTGGAGTTACATTAGCAGGTGATTATTTAGAGAAATCTAGACGTATTCCTATTAATCTTTGGGTTAATGGAGAACATCAAACTATATCTACTGACAA…
sen	Staphylococcal Enterotoxin N	S_aureus	N315	BA000018	﻿ATAAAAAATATTAAAAAGCTTATGAGATTGTTCTACATAGCTGCAATTATAATAACTTTATTATGTCTTATTAATAATAATTATGTTAATGCTGAAGTAGACAAAAAAGATTTAAAGAAAAAATCTGATCTAGATAGTAGTAAGTTATTTAATTTAACAAGCTATTATACTGATATAACGTGGCAATTAGACGAGTCAAATAAAATTAGTACAGATCAACTACTGAATAATACTATAATATTAAAAAATATTGATATATCCGTACTTAAAACTTCTAGTTTGAAAGTTGAGTTTAACTCATCAGATTTAGCAAATCAATTTAAAGGAAAAAATATAGATATTTATGGACTGTATTTTGGAAATAAATGTGTAGGCTTAACTGAAGAAAAAACATCATG…
seo	Staphylococcal Enterotoxin O	S_aureus	N315	BA000018	﻿ATTAAAAATAGTAAAGTAATGTTAAATGTATTATTATTAATTTTAAATTTAATTGCAATATGTAGTGTAAACAATGCATATGCAAATGAAGAAGATCCTAAAATAGAGAGTTTGTGTAAGAAGTCAAGTGTAGACCCTATTGCTTTACATAATATTAATGATGATTATATAAATAATCGATTTACGACAGTAAAATCAATTGTATCAACTACAGAAAAATTCTTAGACTTCGATTTATTATTTAAAAGTATTAATTGGTTAGATGGAATATCTGCTGAATTTAAAGATTTAAAAGTGGAATTTAGCTCATCAGCGATTTCTAAAGAATTTCTAGGAAAGACTGTTGATATTTATGGTGTTTACTATAAAGCACATTGTCATGGTGAGCATCAAGTGGA…
sep	Staphylococcal Enterotoxin P	S_aureus	N315	BA000018	﻿GTGAGTAAAATAAAAAAAACAACATTTATACTACTTTCATTTATTGCCCTAACGTTGATAACAAGTCCATTTGTAAATTGTAGCGAGAAAAGCGAAGAAATAAATGGAAAAGATTTACAAAAAAAGTCTGAATTGCAGGGAACTGCTTTAAGCAATCTTAGACAAACCTATTATCATAATGGAAGTGCTATAATTGAAAATAAAGAGAGTAATGATCAATTTTTAAAGAACACTATATTGTTTAATGATTTTTTTACAGGTCATCAATGGTATAATGATTTATTAGTAGACCTTGGTTCAAAAGACACCGCCAATATATACAAAGGGAAAAAAGTGGATTTATATGGTGTTTATTATGGTTATCAATGTACTGGGGGTACACCATTCAAAACAGCTTG…
seq	Staphylococcal Enterotoxin Q	S_aureus	MW2	BA000033	﻿ATGAATAAAATATTTAGAGTTCTCACTGTTAGCTTGTTTTTCTTCACATTTTTAATAAAAAACAATCTAGCATATGCTGATGTAGGGGTAATCAATCTTAGAAACTTTTATGCTAATTATCAACCTGAAAAGCTTCAAGGAGTTAGTTCTGGAAATTTTTCTACTTCTCATCAATTAGAGTATATTGATGGAAAATACACTTTATATTCACAGTTTCATAATGAATATGAAGCGAAGAGATTAAAAGATCATAAAGTAGATATCTTTGGAATAAGTTACTCAGGTCTTTGTAATACAAAATATATGTATGGTGGAATTACGTTGGCAAATCAAAATTTAGATAAACCTAGAAATATACCTATTAATCTCTGGGTCAATGGTAAGCAAAATACTATATC…
ser	Staphylococcal Enterotoxin R	S_aureus	Fukuoka5	AB765928	﻿ATGTTAAATAAAATCTTACTTTTATTGTTCTCTGTTACTTTTATGTTGTTATTTTTCTCTTTACATTCAGTAAGTGCTAAACCAGATCCAAGGCCTGGAGAATTGAATAGAGTTAGTGATTATAAAAAAAACAAAGGTACTATGGGGAATGTTGAATCCTTATATAAGGATAAAGCGGTAATAGCAGAAAATGTTAAAAATACTAGACAATTCTTAGGACATGATTTGATTTTTCCTATTCCTTATTCAGAATACAAAGAAGTTAAAAGCGAATTTATAAATAAAAAAACAGCTGATAAATTTAAAGACAAACGGTTAGATGTGTTTGGAATACCCTATTTTTATACATGTTTAGTACCTAAGAATGAATCAAGAGAAGAATTTATTTTTGATGGAGT…
ses	Staphylococcal Enterotoxin S	S_aureus	Fukuoka5	AB765928	﻿ATGAATTACTCAAAAATAACAGTAACTCTAATTATTATATTACTTTGTACTTTCTCATTTGAATTTTCCTTCAACCGCTTTGTTCAAGCAGATGAATCTAGACCTAAAATAGAAAGCCTAAAGAAAAAATCTGAATTAGATTCAACCGCACTATATAATATTAAAACTTCATATTCGCAGGACAATATTATTTTAGATATTAAAAATAAAACAAACTCCACACAACTATTATCAAACGATTTAATATTTGATGATATTACACTTAAAGAATGGAATAAAAACAGCCTAAAAACTGAGTTTAATAGTTCAGAAATAGCCAATCATTTCAAAGGAAAAAAGGTAGATATATTCGGAATATACTATGGGGCAAATTGCATTGGAGAAGTATCTAAAAGAAC…
set	Staphylococcal Enterotoxin T	S_aureus	Fukuoka5	AB765928	﻿ATGAAAAAATGTATTTTATTTATATTTTCTATAATTTTATTAGTTTCAATTTCTACTTTATTTATACCAAATGCTAAGTCTGATTCTCGTGAAGGTTTAAAAGACTTTTATTCAAAAAAAATAGATGTATACACAAATAAAAAAATAAATGAAAAAGATAAATATAGCGTTGATATTGAAGTTGACAATTATGTTTATCGAATCAATACATTAGACGATAAAATATTAAACCAATTTAAGGTTGGTGATTATGTAGATGCTTGGGGACATATAATAAATAATAAACCCATTGGCAAAGTAATTAAATTTTATGATGGAGATATTAGTAAACATAGCCCTTTAGACAAGCCTACAAATATATCTTATCGAATTAATTTATTTAAAGAACAAAAGCAAAC…
seu	Staphylococcal Enterotoxin U	S_aureus	382F	AY158703	﻿ATGAAGTTATTTGCTTTTATCTTCATATGTGTTAAGTCTTGCAGCTTACTATTTATGTTAAATGGCAATCCTAAACCAGAACAATTGAATAAAGCGAGTGAATTCACTGGTCTAATGGATAATATGAGGTATTTGTATGATGATAAACACGTATCAGAAATAAACATTAAAGCCCAAGAGAAGTTTTTACAACATGATTTATTATTTAAAATAAATGGCTCTAAAATTGATGGTTCTAAAATTTTAAAAACAGAATTTAATAATAATAGCCTTTCGGATAAATACAAAAATAAAAACATAGATTTGTTTGGGACAAACTATTATTATCAATGCTATTTTTCAGCGGATAATATGGAATTAAATGATGGTAGACTAATTGAAAAAACGTGTATGTATGG…
selv	Staphylococcal Enterotoxin-like V	S_aureus	A900624	JXHT01000069	﻿ATGAAAAGAATACTTATCATTGTTGTTTTATTGTTTTGCTATTCGCAAAATCATATCGCAACCGCTGATGTCGGAGTTTTGAATCTTAGGAACTATTATGGTAGCTATCCAATTGAAGACCACCAAAGTATTAATCCTGAAAATAATCATCTTTCGCATCAATTAGTTTTTTCTATGGATAATTCGTCAATAACAGCTGAATTTAAGAACGTTGATGATGTAAAGAAATTCAAAAATCATGCTGTAGATGTATATGGTCTAAGTTATAGTGGATATTGTTTGAAAAACAAATATATATACGGTGGAGTTACATTAGCAGGTGATTATTTAGAGAAATCTAGATGTATTCCTATTAATCTTTGGGTTAATGGAGAACATCAAACTATATCTACTGACAA…
selw	Staphylococcal Enterotoxin-like U2	S_aureus	A900624	JXHT01000069	﻿ATGAAGTTATTTGCTTTTATCTTCATATGTGTTAAGTCTTGCAGCTTACTATTTATGTTAAATGGCAATCCTAAACCAGAACAATTGAATAAAGCGAGTGAATTCACTGGTCTAATGGATAATATGAGGTATTTGTATGATGATAAACACGTATCAGAAACAAACATTAAATCCCAAGAAAAGTTTTTACAACATGATTTATTATTTAAAATAAATGGTTCTAAAATTTTAAAAACAGAATTTAATAATAAAAGCCTTTCGGATAAATATAAAAATAAAAACGTAGATTTGTTTGGGACAAACTATTATAATCAATGCTATTTTTCATCGGATAATATGGAATTAAATGATGGTAGATTAATTGAAAAAACGTGTATGTATGGCGGTGTGACCGAGCA…
selx	Staphylococcal Enterotoxin-like X	S_aureus	MW2	BA000033	﻿ATGTTCAAAAAAAATGACTCGAAAAATTCAATTCTATTAAAATCTATTCTATCGCTAGGTATCATCTATGGGGGAACATTTGGAATATATCCAAAAGCAGACGCGTCAACACAAAATTCCCCAAGTGTACAAGATAAACAATTCCAAAAAGTTGAAGAAGTACCAAATAATTCAGAAAAAGCTTTGGTTAAAAAACTTTACGATAGATACAGCCAAAATACAATAAACGGAAAATCTAATAAATCTAGGAATTGGGTTTATTCAGAGAGACCTTTAAATGAAAACCAAGTTCGTATAAATTTAGAAGGAACATACAGAGTTGCTGATAGAGTATATACACCTAAGAGAAATATTACTCTTAATAAAGAAGTTGTCACTTTAAAGGAATTGGATCATAT…
sey1	Staphylococcal Enterotoxin-like Y1	S_aureus	TF2868	LC431775	﻿ATGAAAGCGAAACTATGTTTTTTATTGACAACTTTGGCATTTTTGATTGCAGTAACGGGATCTATTGGAATAGCAGAAGTAAAAGCAAAAACAACTGGATTGATTACAGAAAATAGTAATGACAGTTTAAAAGAGCATTATGCACAAAAATTTGAAGTTTATACGAATAAAGAAGTAACAGGAGTTGGGGAAAATTATATAGACGCGAAAGTTGACACCTACAATGTACGGACAGTGCTCTACAACACTGATTATTTGAAACAGTTTAAAAATCAAGACAAAGTTAATATATGGGGAACATTATATGAAAACCAACAATCTAAAGTATATCGTGGCACAGTAGTTAAGTATGATCCTATATCAAAAGTAACTAACTTATCTTATAGAATGAACTTGTT…
sey2	Staphylococcal Enterotoxin-like Y2	S_aureus	TY176	LC431776	﻿ATGAAAGCTAAACTATGGTTTTTATTGACAACTTTGGCATTTTTGATTGCAGTAACGGGATCTATTGGAATAGCAGAAGTAAAAGCAAAAACAACTGGATTGATTACAGAAAATAGTAATGACAGTTTAAAAGAGCATTATGCACAAAAATTTGAAGTTTATACGAATAAAGAAATAACAGGAGTTGGGGAAAATTATATAGACGCGAAAGTTGACACCTACAATGTACGGACAGTGCTCTACAACACTGATTATTTGAAACAGTTTAAAAATCAAGACAAAGTTAATATATGGGGAACATTATATGAAAACAAACAATCTAAAGTATATCGTGGCACAGTAGTTAAGTATGATCCTATATCAAAAGTAACTAACTTATCTTATAGAATGAACTTGTT…
sey3	Staphylococcal Enterotoxin-like Y3	S_aureus	TF3378	LC431777	﻿ATGAAAGCGAAACTATGGTTTTTATTGACAACTTTGGCATTTTTGATTGCAGTAACGGGATCTATTGGAATAGCAGAAGTAAAAGCAAAAACAACTGGATTGATTACAGAAAATAGTAATGACAGTTTAAAAGAGCATTATGCACAAAAATTTGAAGTTTATACGAATAAAGAAGTAACAGGAGTTGGGGAAAATTATATAGACACGAAAGTTGACACCTACAATGTACGGACAGTGCTCTACAACACTGATTATTTGAAACAGTTTAAAAATCAAGACAAAGTTAATATATGGGGAACATTATATGAAAACCAACAATCTAAAGTATATCGTGGCACAGTAGTTAAGTATGATCCTATATCAAAAGTAACTAACTTATCTTATAGAATGAACTTGTT…
selz	Staphylococcal Enterotoxin-like Z	S_aureus	RF122	AJ938182	﻿ATGAGAAAAATATTTATACTAATCACTTTGTTATTTGGTTACAGTAGCTATTCTTTGTTGGAAGCTAGAGCAGAGACACAAAATGATCCAAATATAAGTGAATTAAACAAATCTAGTCAATATACGGGTTCTTGGCATAATATATGGTATTTATATAATAGCGATCCAGTTAATGCTAAAAAAATAAAGCTAAGTGACAAATTTTTGAGTCATGACTTCATTGTTCCAATAAATAACCCTGGTCATTATGACTATGTTAAAACTGAGTTAAAAGACAGTACAATGGCTAGTTCATTTGATGGGAAAGAAGTCGATATTTTTGGCGTCAATTATTTTGATCAATGCTATTTTTCAAATGAAAATATACAGTGTGATAGTAATCAAGGAGGTGGAAGTAA…
se1	Staphylococcal Enterotoxin 1	S_aureus	JH4899	AP014922	﻿ATGAAAGAATTAATCGTCATTGTTTTATTTTTATCTGTATCACAAATAAAAGACAATACATTTCAAACTAGTTCAGAAGATTTGCATCATAAGTCCGAGTTGAGTTCTTTAGCATTAAATAACATGAGGCATAATTATTTTCATAGGTGGCCACCCGTGAAAGGAGAAAATAAAATTACTAATGATCAATTTTTAGCTAACACGTTACTATTTAAAGATTTTTTGACTAACCATCAATATTATAATGATTTGTTAGTACAATTTAATTCAAAAGAAACTACTGATAAATTTAAAGCAAAAACAGTAGATATATATGGATTAGCATATGGCTTCCAATGTAATGGAGGTGAACCCAATAAAACAAATTGTATATATGGTGGATTAACAACTCATGAAGA…
lukF-PV	Panton-Valentine leukocidin F subunit	S_aureus	MW2	BA000033	﻿ATGAAAAAAATAGTCAAATCATCAGTTGTTACATCAATTGCATTGCTTTTGCTATCCAATACAGTTGATGCAGCTCAACATATCACACCTGTAAGTGAGAAAAAGGTTGATGATAAAATTACTTTGTACAAAACAACTGCAACATCAGATTCCGATAAGTTAAAAATTTCTCAGATTTTAACTTTTAATTTTATTAAAGATAAAAGTTATGATAAAGATACATTAATACTCAAAGCTGCTGGAAACATTTATTCTGGCTATACAAAGCCAAATCCAAAAGACACTATTAGTTCTCAATTTTATTGGGGTTCTAAGTACAACATTTCAATTAATTCAGATTCTAATGACTCAGTAAACGTTGTAGATTATGCACCTAAAAATCAAAATGAAGAATTTCA…
lukS-PV	Panton-Valentine leukocidin S subunit	S_aureus	MW2	BA000033	﻿ATGGTCAAAAAAAGACTATTAGCTGCAACATTGTCGTTAGGAATAATCACTCCTATTGCTACTTCGTTTCATGAATCTAAAGCTGATAACAATATTGAGAATATTGGTGATGGCGCTGAGGTAGTCAAAAGAACAGAAGATACAAGTAGCGATAAGTGGGGGGTCACACAAAATATTCAGTTTGATTTTGTTAAAGATAAAAAGTATAACAAAGACGCTTTGATTTTAAAAATGCAAGGTTTTATCAATTCAAAGACTACTTATTACAATTACAAAAACACAGATCATATAAAAGCAATGAGGTGGCCTTTCCAATACAATATTGGTCTCAAAACAAATGACCCCAATGTAGATTTAATAAATTATCTACCTAAAAATAAAATAGATTCAGTAAATGT…
eta	Exfoliative toxin A	S_aureus	E-1	AP001553	﻿ATGAATAATAGTAAAATTATTTCTAAAGTTTTATTGTCTTTATCTCTATTTACTGTAGGAGCTAGTGCATTTGTTATTCAAGACGAACTGATGCAAAAAAACCATGCAAAAGCAGAAGTTTCAGCAGAAGAAATAAAAAAACATGAAGAGAAATGGAATAAGTACTATGGTGTCAATGCATTTAATTTACCAAAAGAGCTTTTTAGTAAAGTTGATGAAAAAGATAGACAAAAGTATCCATATAATACTATAGGTAATGTTTTTGTAAAAGGACAAACAAGTGCAACTGGTGTGTTAATTGGAAAAAATACAGTTCTAACAAATAGACATATCGCTAAATTTGCTAATGGAGATCCATCTAAAGTATCTTTTAGACCTTCTATAAATACAGATGATAA…
etb	Exfoliative toxin B	S_aureus	TY825	AP012467	﻿ATGGATAAAAATATGTTTAAAAAAATTATTTTAGCAGCGTCAATTTTTACTATTTCCTTACCTGTGATTCCTTTTGAAAGTACATTACAAGCAAAAGAATACAGCGCAGAAGAAATCAGAAAATTAAAACAAAAATTTGAGGTTCCACCTACAGATAAAGAGCTTTATACACACATTACGGATAATGCAAGAAGTCCTTATAATTCTGTTGGTACAGTGTTTGTCAAAGGTAGTACATTAGCTACCGGAGTTTTAATTGGTAAAAATACAATTGTTACTAATTACCACGTTGCAAGAGAAGCAGCCAAAAACCCATCGAATATTATTTTTACACCCGCTCAAAATAGAGATGCAGAAAAAAATGAATTCCCTACTCCGTATGGAAAATTTGAAGCTGA…
etd	Exfoliative toxin D	S_aureus	TY114	AB057421	﻿ATGACTAAAAATATATTAAAAAAGTTATTTATAACATTATCTCTTGCAATATTTCTCTCCCCGTTGATTAGTCATGCAGAAAATAAATTATTCGCAAATACATATGAAGAATCTGAAATTTTAAAAAAGAGAGAAAAGTACAATGCAGCCCCTTCCACATTAAGTGAGGAAGTTTTTTCAAAAGTTTCAAATACTATGAAAAGCCCCTATAATTCAGTTGGAACAGTTTTTATTAAGGGGGAGACTATAGCTTCTGGTGTATTAATTGGCAAAAATACAATTATAACAAACTATCATGTATCAAGGATGGCTAAAAAAGATCCGACTAAAGTTATATTCACACCTGGTTCGACTAAAACAGAAGATGGAGTATATAAAACTCCATATGGACAATTTGT…
ednA	Epidermal cell differentiation inhibitor A	S_aureus	JH4899	AP014922	﻿ATGAAAAACAAATTACTTTTTAAAATTTTTTTGAGTTTATCTTTAGCATTAAGCGTTTATTCAATTAATGATAAAATCATAGAAGTATCTAATACTTCTTTAGCAGCTGATGTTAAAAATTTCACTGATTTAGATGAGGCAACTAAATGGGGGAATAAACTTATAAAACAAGCTAAGTATAGTTCGGATGATAAAATAGCTCTATACGAATATACAAAAGATAGTTCTAAGATAAATGGTCCATTAAGACTCGCAGGTGGAGATATTAATAAGCTAGATTCAACAACTCAAGACAAAGTAAGAAGATTAGATTCATCTATTTCTAAATCTACTACTCCTGAATCTGTATACGTTTATAGACTTTTAAATTTAGATTATTTGACAAGTATCGTTGGATT…
ednB	Epidermal cell differentiation inhibitor B	S_aureus	TY114	AB057421	﻿ATGAAAGATACAATTGTAAAATTTCTATCAGCATTCCTTGTGATTTCAAGTATTAGTTTGATAGATACATCTTTTAGCTCTAAATATAATAAAATCTCAATAGCTGCCGAGACTAAAAATTTTACAGACTTAGTTGAAGCTACTAAATGGGGAAACTCATTAATAAAGTCAGCCAAGTATTCTTCTAAAGATAAGATGGCTATTTATAATTATACAAAAAATAGTTCACCCATAAATACTCCTCTAAGATCAGCAAATGGTGACGTGAACAAATTATCCGAAAACATTCAAGAGCAGGTTAGACAATTAGACTCAACGATATCTAAATCTGTAACACCAGATTCAGTCTATGTATATAGATTATTAAATTTAGACTACTTATCAAGTATAACTGGCTT…
ednC	Epidermal cell differentiation inhibitor C	S_aureus	TY825	AP012467	﻿ATGAAAAGAAAATTATTTTTTAAAATTATTTTTGTTTTATCTTTAGTATTAAGCATTCATTCAATTAATGACAGAACTACAGAGTTATCAAACATTGCTTTAGCAGATGATGTTAAAAATTTTACCGATTTAACTGAAGCAACTAACTGGGGTAATAAGCTTATAAAACAAGCTAATTACAGTTCAAAAGACAAAGAAGCTATTTATAATTATACAAAATATAGCTCGCCTATAAATACGCCATTAAGGTCTAGTCAAGGTGATATAAGTAATTTTTCTGCAGATTTACAAGAAAAAATACTTCGATTAGATAGACTCATAAGCAAATCAAGTACTAGTGATTCTGTATATGTTTATAGATTGCTAAATCTGGACTATTTATCCAGTGTTAAAGGTTT…
chp	chemotaxis inhibitory protein CHIPS	S_aureus	N315	BA000018	﻿ATGAAAAAGAAATTAGCAACAACAGTTTTAGCATTAAGTTTTTTAACGGCAGGAATCAGTACACACCATCATTCAGCGAAAGCTTTTACTTTTGAACCGTTTCCTACAAATGAAGAAATAGAATCAAATAAGAAAATGTTAGAGAAAGAAAAAGCTTATAAAGAATCATTTAAAAATAGTGGTCTTCCTACAACGCTAGGAAAATTAGATGAACGTTTGAGAAATTATTTAGAGAAAGGCACAAAAAATACTGCTCAATTTGAAAAAATGGTTATTTTAACTGAAAATAAAGGTTACTATACAGTATATCTGAATACACCACTTGCTGAAGATAGAAAAAATGTTGAGTTACTAGGTAAAATGTATAAAACATACTTCTTTAAAAAAGGAGAGTCTAA…
scn	staphylococcal complement inhibitor	S_aureus	MW2	BA000033	﻿ATGAAAATTAGAAAATCTATACTTGCGGGAACTTTAGCAATCGTTTTAGCATCACCACTAGTAACTAATCTAGATAAAAATGAGGCACAAGCTAGCACAAGCTTGCCAACATCGAATGAATATCAAAACGAAAAGTTAGCTAATGAATTAAAATCGTTATTAGATGAACTAAATGTTAATGAATTAGCTACTGGAAGTTTAAACACTTATTATAAGCGAACTATAAAAATTTCAGGTCAAAAAGCAATGTATGCTCTTAAGTCAAAAGACTTTAAGAAAATGTCAGAAGCAAAATATCAACTTCAAAAGATTTATAATGAAATTGACGAAGCACTAAAAAGTAAATATTAA
sak	staphylokinase	S_aureus	MW2	BA000033	﻿ATGCTCAAAAGAAGTTTATTATTTTTAACTGTTTTATTGTTATTATTCTCATTTTCTTCAATTACTAATGAGGTAAGTGCATCAAGTTCATTCGACAAAGGAAAATATAAAAAAGGCGATGACGCGAGTTATTTTGAACCAACAGGCCCGTATTTGATGGTAAATGTGACTGGAGTTGATGGTAAAGGAAATGAATTGCTATCCCCTCATTATGTCGAGTTTCCTATTAAACCTGGGACTACACTTACAAAAGAAAAAATTGAATACTATGTCGAATGGGCATTAGATGCGACAGCATATAAAGAGTTTAGAGTAGTTGAATTAGATACAAGCGCAAAGATCGAAGTCACTTATTATGATAAGAATAAGAAAAAAGAAGAAACGAAGTCTTTCCCTAT…

## Sheet: Supplementary Table 4
Supplementary Table 4. Cultured rate of MRSA and ST types in each sampling site.
	MSSA	MRSA	ST type of MRSA	SCCmec type of MRSA
Total (n=261)	240 (92%)	21 (8%)	17(ST8), 2(ST2764), 1(ST1), 1(ST380)	21 (IV)
Active AD lesion (n=155)	141 (91%)	14 (9%)	11(ST8), 1(ST380), 2(ST2764)	14 (IV)
Non-lesional AD skin (n=43)	36 (83.7%)	7 (16.3%)	6 (ST8), 1 (ST1)	7 (IV)
Healthy skin (n=63)	63(100 %)	0 (0%)	-	-

## Sheet: Supplementary Table 5
Supplementary Table 5. Unique gene lists in ST97H (Blue) or ST97A (Red).
Gene	Annotation	Re-annotated product name by blastp	No. isolates	No. sequences	Min group size nuc	Max group size nuc	Avg group size nuc	SA0045	SA0329	SA0330	SA0332	SA0334	SA0390	SA0906	SA0908	SA1792	SA1955	SA2115	SA2119	SA2121	SA2263	SA2363	SA2365	SA2395	SA2413	SA2423	SA2494	SA2514	SA2524	SA2531	SA2541	SA2551	SA3219	SA3229	SA3239	SA3249	SA3914	SA3924	SA5381	SA5391	SA5401	SA5411	SA6077	SA6087	SA6097	SA6128
group_1664	putative protein	hypothetical protein	12	12	779	779	779	-	-	-	-	-	-	-	-	-	-	-	-	-	CPADCIIC_00626	BLMDMMMA_00362	LDOHEMAI_00357	MOIBFFAF_00627	MFKLGJEB_00068	EJFOMGLC_00626	BNONHJBG_00626	DOHFCIBO_00626	JNEGGNJP_00626	EGFOJGEN_00626	MJPKICGM_00068	GEOKMGII_02149	-	-	-	-	-	-	-	-	-	-	-	-	-	-
lpl2_5	putative lipoprotein	putative lipoprotein	12	12	362	362	362	-	-	-	-	-	-	-	-	-	-	-	-	-	CPADCIIC_00042	BLMDMMMA_02109	LDOHEMAI_00709	MOIBFFAF_00042	MFKLGJEB_00652	EJFOMGLC_00042	BNONHJBG_00042	DOHFCIBO_00042	JNEGGNJP_00042	EGFOJGEN_00042	MJPKICGM_01522	GEOKMGII_00575	-	-	-	-	-	-	-	-	-	-	-	-	-	-
dus_1	putative tRNA-dihydrouridine synthase	putative tRNA-dihydrouridine synthase	26	26	452	452	452	BOLGOGIB_00331	FIOBNNKE_00330	JDBOHBMB_00370	PMIIOBHI_00371	OOMJNHFN_00370	PMAIPKAD_00373	HBGPKJGD_00331	BCINNKNL_00373	JBCIBHKP_00200	-	FIBHCMKK_00702	LKMAHHNM_00689	JHECFKNG_00443	-	-	-	-	-	-	-	-	-	-	-	-	GJOJDNLM_00331	KIHGIDIH_00370	OALAJAIC_00321	GJJNHAHG_00335	BMBNDKLC_00374	AIGBCHNG_00332	JFAOLPKP_02452	LHLIIAGJ_01780	MMLHLFOJ_00349	FBOALMKD_00373	MINKNPEI_00373	JGLANHDE_00861	HFFOEJJB_00197	DFHPJMFH_00373
group_2421	hypothetical protein	sulfite exporter TauE/SafE family protein	25	25	755	755	755	BOLGOGIB_00332	FIOBNNKE_00331	JDBOHBMB_00369	PMIIOBHI_00370	OOMJNHFN_00369	PMAIPKAD_00372	HBGPKJGD_00332	BCINNKNL_00372	JBCIBHKP_00201	-	FIBHCMKK_00701	LKMAHHNM_00690	JHECFKNG_00442	-	-	-	-	-	-	-	-	-	-	-	-	GJOJDNLM_00332	KIHGIDIH_00369	OALAJAIC_00320	GJJNHAHG_01958	BMBNDKLC_00373	AIGBCHNG_00333	-	LHLIIAGJ_01779	MMLHLFOJ_00350	FBOALMKD_00372	MINKNPEI_00372	JGLANHDE_00860	HFFOEJJB_00196	DFHPJMFH_00372
ricR	Copper-sensing transcriptional repressor RicR	persulfide-sensing transcriptional repressor CstR	26	26	260	260	260	BOLGOGIB_00333	FIOBNNKE_00332	JDBOHBMB_00368	PMIIOBHI_00369	OOMJNHFN_00368	PMAIPKAD_00371	HBGPKJGD_00333	BCINNKNL_00371	JBCIBHKP_00202	-	FIBHCMKK_00700	LKMAHHNM_00691	JHECFKNG_00441	-	-	-	-	-	-	-	-	-	-	-	-	GJOJDNLM_00333	KIHGIDIH_00368	OALAJAIC_00319	GJJNHAHG_01957	BMBNDKLC_00372	AIGBCHNG_00334	JFAOLPKP_01398	LHLIIAGJ_01778	MMLHLFOJ_00351	FBOALMKD_00371	MINKNPEI_00371	JGLANHDE_00859	HFFOEJJB_00195	DFHPJMFH_00371
glpE	Thiosulfate sulfurtransferase GlpE	persulfide response sulfurtransferase CstA	26	26	1067	1067	1067	BOLGOGIB_00334	FIOBNNKE_00333	JDBOHBMB_00367	PMIIOBHI_00368	OOMJNHFN_00367	PMAIPKAD_00370	HBGPKJGD_00334	BCINNKNL_00370	JBCIBHKP_00203	-	FIBHCMKK_00699	LKMAHHNM_00692	JHECFKNG_00440	-	-	-	-	-	-	-	-	-	-	-	-	GJOJDNLM_00334	KIHGIDIH_00367	OALAJAIC_00318	GJJNHAHG_01956	BMBNDKLC_00371	AIGBCHNG_00335	JFAOLPKP_01397	LHLIIAGJ_01777	MMLHLFOJ_00352	FBOALMKD_00370	MINKNPEI_00370	JGLANHDE_00858	HFFOEJJB_00194	DFHPJMFH_00370
gloB	Hydroxyacylglutathione hydrolase	persulfide dioxygenase-sulfurtransferase CstB	26	26	1334	1334	1334	BOLGOGIB_00335	FIOBNNKE_00334	JDBOHBMB_00366	PMIIOBHI_00367	OOMJNHFN_00366	PMAIPKAD_00369	HBGPKJGD_00335	BCINNKNL_00369	JBCIBHKP_00204	-	FIBHCMKK_00698	LKMAHHNM_00693	JHECFKNG_00439	-	-	-	-	-	-	-	-	-	-	-	-	GJOJDNLM_00335	KIHGIDIH_00366	OALAJAIC_00317	GJJNHAHG_01955	BMBNDKLC_00370	AIGBCHNG_00336	JFAOLPKP_01396	LHLIIAGJ_01776	MMLHLFOJ_00353	FBOALMKD_00369	MINKNPEI_00369	JGLANHDE_00857	HFFOEJJB_00193	DFHPJMFH_00369
group_1126	hypothetical protein	type II sulfide:quinone oxidoreductase Sqr	24	24	1193	1193	1193	BOLGOGIB_00336	FIOBNNKE_00335	JDBOHBMB_00365	PMIIOBHI_00366	OOMJNHFN_00365	PMAIPKAD_00368	HBGPKJGD_00336	BCINNKNL_00368	JBCIBHKP_00205	-	FIBHCMKK_00697	LKMAHHNM_00694	JHECFKNG_00438	-	-	-	-	-	-	-	-	-	-	-	-	GJOJDNLM_00336	KIHGIDIH_00365	OALAJAIC_00316	-	BMBNDKLC_00369	AIGBCHNG_00337	-	LHLIIAGJ_01775	MMLHLFOJ_00354	FBOALMKD_00368	MINKNPEI_00368	JGLANHDE_00856	HFFOEJJB_00192	DFHPJMFH_00368
trpC	Indole-3-glycerol phosphate synthase	Indole-3-glycerol phosphate synthase	25	25	782	782	782	BOLGOGIB_01016	FIOBNNKE_01012	JDBOHBMB_01001	PMIIOBHI_01001	OOMJNHFN_01012	PMAIPKAD_00761	HBGPKJGD_01182	BCINNKNL_01932	JBCIBHKP_00330	-	FIBHCMKK_02025	LKMAHHNM_01434	JHECFKNG_02044	-	-	-	-	-	-	-	-	-	-	-	-	GJOJDNLM_00934	KIHGIDIH_01002	OALAJAIC_00849	-	BMBNDKLC_01409	AIGBCHNG_01006	JFAOLPKP_01132	LHLIIAGJ_02390	MMLHLFOJ_01688	FBOALMKD_00940	MINKNPEI_01025	JGLANHDE_01476	HFFOEJJB_00609	DFHPJMFH_01447
trpD2	Anthranilate phosphoribosyltransferase 2	Anthranilate phosphoribosyltransferase 2	26	26	998	998	998	BOLGOGIB_01017	FIOBNNKE_01013	JDBOHBMB_01000	PMIIOBHI_01000	OOMJNHFN_01013	PMAIPKAD_00760	HBGPKJGD_01183	BCINNKNL_01931	JBCIBHKP_00329	-	FIBHCMKK_02024	LKMAHHNM_01433	JHECFKNG_02043	-	-	-	-	-	-	-	-	-	-	-	-	GJOJDNLM_00933	KIHGIDIH_01001	OALAJAIC_00848	GJJNHAHG_01795	BMBNDKLC_01408	AIGBCHNG_01005	JFAOLPKP_01131	LHLIIAGJ_02389	MMLHLFOJ_01687	FBOALMKD_00941	MINKNPEI_01024	JGLANHDE_01477	HFFOEJJB_00608	DFHPJMFH_01448
trpF	N-(5'-phosphoribosyl)anthranilate isomerase	N-(5'-phosphoribosyl)anthranilate isomerase	26	26	635	635	635	BOLGOGIB_01015	FIOBNNKE_01011	JDBOHBMB_01002	PMIIOBHI_01002	OOMJNHFN_01011	PMAIPKAD_00762	HBGPKJGD_01181	BCINNKNL_01933	JBCIBHKP_00331	-	FIBHCMKK_02026	LKMAHHNM_01435	JHECFKNG_02045	-	-	-	-	-	-	-	-	-	-	-	-	GJOJDNLM_00935	KIHGIDIH_01003	OALAJAIC_00850	GJJNHAHG_01793	BMBNDKLC_01410	AIGBCHNG_01007	JFAOLPKP_01133	LHLIIAGJ_02391	MMLHLFOJ_01689	FBOALMKD_00939	MINKNPEI_01026	JGLANHDE_01475	HFFOEJJB_00610	DFHPJMFH_01446
trpG_2	Anthranilate synthase component 2	Anthranilate synthase component 2	26	26	566	566	566	BOLGOGIB_01018	FIOBNNKE_01014	JDBOHBMB_00999	PMIIOBHI_00999	OOMJNHFN_01014	PMAIPKAD_00759	HBGPKJGD_01184	BCINNKNL_01930	JBCIBHKP_00328	-	FIBHCMKK_02023	LKMAHHNM_01432	JHECFKNG_02042	-	-	-	-	-	-	-	-	-	-	-	-	GJOJDNLM_00932	KIHGIDIH_01000	OALAJAIC_00847	GJJNHAHG_01796	BMBNDKLC_01407	AIGBCHNG_01004	JFAOLPKP_01130	LHLIIAGJ_02388	MMLHLFOJ_01686	FBOALMKD_00942	MINKNPEI_01023	JGLANHDE_01478	HFFOEJJB_00607	DFHPJMFH_01449
